# Supplementary material for: 4-Chloro-3-fluoro-2-methyl­aniline–pyrrolidine-2,5-dione (1/1)
Source: Acta Crystallogr Sect E Struct Rep Online. 2008 Jun 28;64(Pt 7):o1355. doi: 10.1107/S1600536808018795 (PMC2961731; doi:10.1107/S1600536808018795)
Supplement: Supplementary file 1 [file e-64-o1355-sup1.cif]

##############################################################################
###                                                                        ###
###        Electronic paper (Acta Crystallographica Section E)             ###
###                                                                        ###
##############################################################################
#                                                                            #
# This CIF contains the data in a paper accepted for publication in Acta     #
# Crystallographica Section E. It conforms to the requirements of Notes      #
# for Authors for Section E, and has been peer reviewed under the auspices   #
# of the IUCr Commission on Journals.                                        #
#                                                                            #
# Full details of the Crystallographic Information File format               #
# are given in the paper "The Crystallographic Information File (CIF):       #
# a New Standard Archive File for Crystallography" by S. R. Hall, F. H.      #
# Allen and I. D. Brown [Acta Cryst. (1991), A47, 655-685].                  #
#                                                                            #
# The current version of the core CIF dictionary is obtainable from          #
# ftp://ftp.iucr.org/pub/cif_core.dic. The current version number is 2.4.    #
#                                                                            #
# Software is freely available for graphical display of the structure(s) in  #
# this CIF.  For information consult the CIF home page http://www.iucr.org/  #
# cif/home.html                                                              #
#                                                                            #
# This file may be used for bona fide research purposes within the           #
# scientific community so long as proper attribution is given to the journal # 
# article from which it was obtained.                                        #
#                                                                            #
##############################################################################
                                             
data_I
_audit_creation_method     CRYSTALS_ver_12.84
_chemical_name_systematic
;
4-Chloro-3-fluoro-2-methylaniline--pyrrolidine-2,5-dione (1/1)
;
_chemical_formula_moiety     'C7 H7 Cl F N, C4 H5 N O2'
_chemical_formula_sum     'C11 H12 Cl1 F1 N2 O2'
_chemical_formula_iupac     'C7 H7 Cl F N, C4 H5 N O2'
_chemical_formula_weight     258.68
_chemical_melting_point     ?
_symmetry_cell_setting     'triclinic'
_symmetry_space_group_name_H-M     'P -1'
_symmetry_space_group_name_Hall     ?
loop_
    _symmetry_equiv_pos_as_xyz
    'x,y,z'
    '-x,-y,-z'
_cell_length_a     7.3853(2)
_cell_length_b     7.4390(2)
_cell_length_c     11.5571(4)
_cell_angle_alpha     73.1036(13)
_cell_angle_beta     85.9336(12)
_cell_angle_gamma     71.3703(14)
_cell_volume     575.53(3)
_cell_formula_units_Z     2
_cell_measurement_reflns_used     2870
_cell_measurement_theta_min     5
_cell_measurement_theta_max     29
_cell_measurement_temperature     120
_exptl_crystal_description     'plate'
_exptl_crystal_colour     'colourless'
_exptl_crystal_size_max     0.75
_exptl_crystal_size_mid     0.44
_exptl_crystal_size_min     0.41
_exptl_crystal_density_diffrn     1.493
_exptl_crystal_density_meas     ?
_exptl_crystal_density_method     'not measured'
_exptl_crystal_F_000     268
_exptl_absorpt_coefficient_mu     0.336
_exptl_absorpt_correction_type     multi-scan
_exptl_absorpt_process_details     '(DENZO/SCALEPACK; Otwinowski & Minor, 1997)'
_exptl_absorpt_correction_T_min     0.47
_exptl_absorpt_correction_T_max     0.87
_diffrn_ambient_temperature     120
_diffrn_radiation_type     'Mo K\a'
_diffrn_radiation_wavelength     0.71073
_diffrn_radiation_monochromator     'graphite'
_diffrn_measurement_device_type     'Nonius KappaCCD'
_diffrn_measurement_method     \w
_diffrn_reflns_number     16689
_diffrn_reflns_av_R_equivalents     0.033
_diffrn_reflns_theta_min     5.387
_diffrn_reflns_theta_max     28.647
_diffrn_reflns_theta_full     28.074
_diffrn_measured_fraction_theta_max     0.985
_diffrn_measured_fraction_theta_full     0.990
_diffrn_reflns_limit_h_min     -9
_diffrn_reflns_limit_h_max     9
_diffrn_reflns_limit_k_min     -10
_diffrn_reflns_limit_k_max     9
_diffrn_reflns_limit_l_min     -15
_diffrn_reflns_limit_l_max     15
_diffrn_standards_number     0
_diffrn_standards_interval_count     ?
_diffrn_standards_interval_time     ?
_diffrn_standards_decay_%     ?
_reflns_number_total     2904
_reflns_number_gt     2610
_reflns_threshold_expression     I>2\s(I)
_refine_ls_structure_factor_coef     Fsqd
_refine_ls_matrix_type     full
_refine_ls_R_factor_all     0.0363
_refine_ls_R_factor_gt     0.0322
_refine_ls_wR_factor_all     0.0871
_refine_ls_wR_factor_gt     0.0847
_refine_ls_wR_factor_ref     0.0871
_refine_ls_goodness_of_fit_ref     0.8754
_refine_ls_number_reflns     2904
_refine_ls_number_parameters     154
_refine_ls_number_restraints     0
_refine_ls_hydrogen_treatment     constr
_refine_ls_weighting_scheme     calc
_refine_ls_weighting_details
;
Method= Modified Sheldrick  w=1/[\s^2^(F^2^) + (0.05P)^2^ + 0.35P],
where P=[max(Fo^2^,0) + 2Fc^2^]/3
;
_atom_sites_solution_hydrogens     geom
_atom_sites_solution_primary     direct
_refine_ls_shift/su_max     0.000819
_refine_diff_density_max     0.38
_refine_diff_density_min     -0.37
_refine_ls_extinction_method     'None'
loop_
    _atom_type_symbol
    _atom_type_scat_dispersion_real
    _atom_type_scat_dispersion_imag
    _atom_type_scat_source
    C 0.0033 0.0016 'International Tables Vol C 4.2.6.8 and 6.1.1.4'
    H 0.0000 0.0000 'International Tables Vol C 4.2.6.8 and 6.1.1.4'
    O 0.0106 0.0060 'International Tables Vol C 4.2.6.8 and 6.1.1.4'
    Cl 0.1484 0.1585 'International Tables Vol C 4.2.6.8 and 6.1.1.4'
    F 0.0171 0.0103 'International Tables Vol C 4.2.6.8 and 6.1.1.4'
    N 0.0061 0.0033 'International Tables Vol C 4.2.6.8 and 6.1.1.4'
_computing_data_collection     'COLLECT (Nonius, 2001)'
_computing_cell_refinement     'DENZO/SCALEPACK (Otwinowski & Minor, 1997)'
_computing_data_reduction     'DENZO/SCALEPACK (Otwinowski & Minor, 1997)'
_computing_structure_solution     'SIR92 (Altomare <i>et al.</i>,  1994)'
_computing_structure_refinement     'CRYSTALS (Betteridge <i>et al.</i>,  2003)'
_computing_molecular_graphics     'CAMERON (Watkin <i>et al.</i>,  1996)'
_computing_publication_material     'CRYSTALS (Betteridge <i>et al.</i>,  2003)'
loop_
    _atom_site_type_symbol
    _atom_site_label
    _atom_site_fract_x
    _atom_site_fract_y
    _atom_site_fract_z
    _atom_site_U_iso_or_equiv
    _atom_site_adp_type
    _atom_site_occupancy
    _atom_site_disorder_assembly
    _atom_site_disorder_group
    C C11 0.94307(16) 0.30918(17) 0.66142(11) 0.0207 Uani 1.0000 . .
    N N12 0.99166(15) 0.16670(15) 0.59934(9) 0.0223 Uani 1.0000 . .
    C C13 1.10284(16) -0.01507(17) 0.66627(11) 0.0205 Uani 1.0000 . .
    C C14 1.14595(16) -0.00013(17) 0.78815(10) 0.0204 Uani 1.0000 . .
    C C15 1.04097(16) 0.21516(17) 0.78494(11) 0.0211 Uani 1.0000 . .
    O O16 1.15499(13) -0.16202(13) 0.62979(8) 0.0275 Uani 1.0000 . .
    O O17 0.83954(13) 0.47656(13) 0.62086(8) 0.0280 Uani 1.0000 . .
    H H141 1.2797 -0.0325 0.7987 0.0245 Uiso 1.0000 . .
    H H142 1.0987 -0.0916 0.8511 0.0240 Uiso 1.0000 . .
    H H151 1.1221 0.2859 0.7939 0.0258 Uiso 1.0000 . .
    H H152 0.9471 0.2271 0.8474 0.0263 Uiso 1.0000 . .
    H H1 0.9510 0.1824 0.5287 0.0265 Uiso 1.0000 . .
    C C1 0.34402(16) 0.96277(18) 0.14329(10) 0.0201 Uani 1.0000 . .
    C C2 0.28607(16) 1.11710(17) 0.19551(11) 0.0207 Uani 1.0000 . .
    C C3 0.34232(16) 1.08204(17) 0.31427(11) 0.0217 Uani 1.0000 . .
    C C4 0.45586(16) 0.89539(17) 0.37673(10) 0.0210 Uani 1.0000 . .
    C C5 0.51642(16) 0.74038(17) 0.32214(10) 0.0188 Uani 1.0000 . .
    C C6 0.45694(16) 0.77380(17) 0.20237(10) 0.0194 Uani 1.0000 . .
    C C7 0.51289(19) 0.60873(19) 0.14308(12) 0.0269 Uani 1.0000 . .
    N N8 0.63360(16) 0.55949(16) 0.38422(10) 0.0277 Uani 1.0000 . .
    Cl Cl9 0.14163(4) 1.34735(4) 0.11329(3) 0.0293 Uani 1.0000 . .
    F F10 0.28435(11) 0.99849(12) 0.02806(6) 0.0291 Uani 1.0000 . .
    H H31 0.3012 1.1851 0.3475 0.0277 Uiso 1.0000 . .
    H H41 0.4953 0.8705 0.4581 0.0257 Uiso 1.0000 . .
    H H71 0.6503 0.5518 0.1414 0.0420 Uiso 1.0000 . .
    H H72 0.4641 0.5027 0.1863 0.0416 Uiso 1.0000 . .
    H H73 0.4639 0.6536 0.0618 0.0429 Uiso 1.0000 . .
    H H9 0.6698 0.4664 0.3519 0.0324 Uiso 1.0000 . .
    H H11 0.6736 0.5392 0.4585 0.0317 Uiso 1.0000 . .
loop_
    _atom_site_aniso_label
    _atom_site_aniso_U_11
    _atom_site_aniso_U_22
    _atom_site_aniso_U_33
    _atom_site_aniso_U_12
    _atom_site_aniso_U_13
    _atom_site_aniso_U_23
    C11 0.0199(5) 0.0202(5) 0.0235(6) -0.0059(4) 0.0007(4) -0.0088(4)
    N12 0.0264(5) 0.0201(5) 0.0187(5) -0.0024(4) -0.0048(4) -0.0072(4)
    C13 0.0196(5) 0.0201(5) 0.0209(5) -0.0039(4) -0.0013(4) -0.0064(4)
    C14 0.0196(5) 0.0216(5) 0.0195(5) -0.0049(4) -0.0029(4) -0.0061(4)
    C15 0.0198(5) 0.0232(5) 0.0221(6) -0.0066(4) -0.0014(4) -0.0090(4)
    O16 0.0325(5) 0.0212(4) 0.0259(5) 0.0005(4) -0.0056(4) -0.0108(4)
    O17 0.0302(5) 0.0206(4) 0.0305(5) -0.0012(3) -0.0058(4) -0.0090(4)
    C1 0.0196(5) 0.0262(6) 0.0156(5) -0.0089(4) -0.0015(4) -0.0051(4)
    C2 0.0180(5) 0.0187(5) 0.0228(6) -0.0049(4) -0.0023(4) -0.0023(4)
    C3 0.0217(5) 0.0206(5) 0.0237(6) -0.0051(4) 0.0005(4) -0.0094(4)
    C4 0.0213(5) 0.0228(5) 0.0184(5) -0.0043(4) -0.0026(4) -0.0074(4)
    C5 0.0165(5) 0.0190(5) 0.0196(5) -0.0041(4) 0.0003(4) -0.0050(4)
    C6 0.0181(5) 0.0218(5) 0.0205(5) -0.0081(4) 0.0020(4) -0.0077(4)
    C7 0.0290(6) 0.0277(6) 0.0276(6) -0.0077(5) 0.0010(5) -0.0144(5)
    N8 0.0317(6) 0.0207(5) 0.0241(5) 0.0027(4) -0.0051(4) -0.0071(4)
    Cl9 0.02920(17) 0.02088(16) 0.03136(17) -0.00375(11) -0.00674(12)
                                                                    -0.00040(11)
    F10 0.0341(4) 0.0346(4) 0.0175(3) -0.0092(3) -0.0072(3) -0.0055(3)
loop_
    _geom_bond_atom_site_label_1
    _geom_bond_atom_site_label_2
    _geom_bond_site_symmetry_1
    _geom_bond_site_symmetry_2
    _geom_bond_distance
    _geom_bond_publ_flag
    C11 N12 . . 1.3890(14) no
    C11 C15 . . 1.5141(16) no
    C11 O17 . . 1.2075(14) no
    N12 C13 . . 1.3689(15) no
    N12 H1 . . 0.852 no
    C13 C14 . . 1.5082(16) no
    C13 O16 . . 1.2235(14) no
    C14 C15 . . 1.5309(16) no
    C14 H141 . . 0.947 no
    C14 H142 . . 0.970 no
    C15 H151 . . 0.943 no
    C15 H152 . . 0.968 no
    C1 C2 . . 1.3848(17) no
    C1 C6 . . 1.3826(16) no
    C1 F10 . . 1.3569(13) no
    C2 C3 . . 1.3885(17) no
    C2 Cl9 . . 1.7335(12) no
    C3 C4 . . 1.3826(16) no
    C3 H31 . . 0.913 no
    C4 C5 . . 1.4075(16) no
    C4 H41 . . 0.952 no
    C5 C6 . . 1.4096(16) no
    C5 N8 . . 1.3629(14) no
    C6 C7 . . 1.5076(16) no
    C7 H71 . . 0.968 no
    C7 H72 . . 0.963 no
    C7 H73 . . 0.955 no
    N8 H9 . . 0.842 no
    N8 H11 . . 0.882 no
loop_
    _geom_angle_atom_site_label_1
    _geom_angle_atom_site_label_2
    _geom_angle_atom_site_label_3
    _geom_angle_site_symmetry_1
    _geom_angle_site_symmetry_2
    _geom_angle_site_symmetry_3
    _geom_angle
    _geom_angle_publ_flag
    N12 C11 C15 . . . 107.80(9) no
    N12 C11 O17 . . . 124.27(11) no
    C15 C11 O17 . . . 127.93(11) no
    C11 N12 C13 . . . 113.60(10) no
    C11 N12 H1 . . . 125.7 no
    C13 N12 H1 . . . 120.5 no
    N12 C13 C14 . . . 108.74(9) no
    N12 C13 O16 . . . 123.80(11) no
    C14 C13 O16 . . . 127.46(11) no
    C13 C14 C15 . . . 104.82(9) no
    C13 C14 H141 . . . 109.5 no
    C15 C14 H141 . . . 111.9 no
    C13 C14 H142 . . . 109.2 no
    C15 C14 H142 . . . 111.7 no
    H141 C14 H142 . . . 109.5 no
    C14 C15 C11 . . . 104.97(9) no
    C14 C15 H151 . . . 114.0 no
    C11 C15 H151 . . . 109.0 no
    C14 C15 H152 . . . 112.8 no
    C11 C15 H152 . . . 109.9 no
    H151 C15 H152 . . . 106.2 no
    C2 C1 C6 . . . 123.78(11) no
    C2 C1 F10 . . . 118.07(10) no
    C6 C1 F10 . . . 118.14(10) no
    C1 C2 C3 . . . 118.84(11) no
    C1 C2 Cl9 . . . 119.74(9) no
    C3 C2 Cl9 . . . 121.41(9) no
    C2 C3 C4 . . . 119.37(11) no
    C2 C3 H31 . . . 117.6 no
    C4 C3 H31 . . . 123.1 no
    C3 C4 C5 . . . 121.32(11) no
    C3 C4 H41 . . . 119.8 no
    C5 C4 H41 . . . 118.9 no
    C4 C5 C6 . . . 119.65(11) no
    C4 C5 N8 . . . 120.21(11) no
    C6 C5 N8 . . . 120.13(10) no
    C5 C6 C1 . . . 117.02(10) no
    C5 C6 C7 . . . 120.92(11) no
    C1 C6 C7 . . . 122.05(11) no
    C6 C7 H71 . . . 111.7 no
    C6 C7 H72 . . . 111.2 no
    H71 C7 H72 . . . 106.7 no
    C6 C7 H73 . . . 111.5 no
    H71 C7 H73 . . . 108.1 no
    H72 C7 H73 . . . 107.4 no
    C5 N8 H9 . . . 120.4 no
    C5 N8 H11 . . . 120.3 no
    H9 N8 H11 . . . 119.3 no
loop_
    _geom_hbond_atom_site_label_D
    _geom_hbond_atom_site_label_H
    _geom_hbond_atom_site_label_A
    _geom_hbond_site_symmetry_D
    _geom_hbond_site_symmetry_H
    _geom_hbond_site_symmetry_A
    _geom_hbond_distance_DH
    _geom_hbond_distance_HA
    _geom_hbond_distance_DA
    _geom_hbond_angle_DHA
    _geom_hbond_publ_flag
    N12 H1 O16 . . 2_756 0.85 2.11 2.945(2) 168 yes
    N8 H9 O16 . . 2_756 0.84 2.18 2.915(2) 147 yes
    N8 H11 O17 . . . 0.88 2.17 3.030(2) 166 yes
data_global
_journal_date_recd_electronic     2008-06-11
_journal_date_accepted     2008-06-20
_journal_name_full     'Acta Crystallographica, Section E'
_journal_year     2008
_journal_volume     64
_journal_issue      7
_journal_page_first     o1355
_journal_page_last     o1355
_journal_paper_category     QO
_journal_coeditor_code     LH2642
_publ_contact_author_name     'Benjamin A. Mayes'
_publ_contact_author_address
;
Idenix Pharmaceuticals, 60 Hampshire Street, Cambridge, MA 02139, USA.
;
_publ_contact_author_email     mayes.ben@idenix.com
_publ_contact_author_fax     '+1 617 995 9894'
_publ_contact_author_phone     '+1 617 995 9883'
_publ_section_title
;
4-Chloro-3-fluoro-2-methylaniline--pyrrolidine-2,5-dione (1/1)
;
loop_
    _publ_author_name
    _publ_author_footnote
    _publ_author_address
    'Mayes, Benjamin A.' .
;
Idenix Pharmaceuticals, 60 Hampshire Street, Cambridge, MA 02139, USA.
;
    'McGarry, Patrick' .
;
Idenix Pharmaceuticals, 60 Hampshire Street, Cambridge, MA 02139, USA.
;
    'Moussa, Adel' .
;
Idenix Pharmaceuticals, 60 Hampshire Street, Cambridge, MA 02139, USA.
;
    'Watkin, David J.' .
;
Department of Chemical Crystallography, Chemical Research Laboratory,
University of Oxford, Mansfield Road, Oxford OX1 3TA, England
;
