# Supplementary material for: 4-Chloro-3-fluoro-2-methyl­aniline–pyrrolidine-2,5-dione (1/1)
Source: Acta Crystallogr Sect E Struct Rep Online. 2008 Jun 28;64(Pt 7):o1355. doi: 10.1107/S1600536808018795 (PMC2961731; doi:10.1107/S1600536808018795)
Supplement: Supplementary file 2 [file e-64-o1355-Isup2.hkl]

# processed by $Id: maxuscif.py,v 1.25 2002/03/20 14:59:34 hooft Exp $

data_I

_diffrn_measurement_device_type  'KappaCCD'
_diffrn_measurement_device  '95mm CCD camera on \k-goniostat'
_diffrn_detector_area_resol_mean    9
_diffrn_radiation_monochromator        'horizonally mounted graphite crystal'
_computing_data_collection 'Collect (Nonius BV, 1997-2000)'
_diffrn_measurement_method       'CCD'

# Orientation matrix from 'scale_all.out'
_diffrn_orient_matrix_type 'by Nonius Collect from scalepack cell'
_diffrn_orient_matrix_UB_11    0.1313924
_diffrn_orient_matrix_UB_21    0.0520849
_diffrn_orient_matrix_UB_31    0.0212850
_diffrn_orient_matrix_UB_12    -0.0616553
_diffrn_orient_matrix_UB_22    -0.0255261
_diffrn_orient_matrix_UB_32    0.1320238
_diffrn_orient_matrix_UB_13    0.0375516
_diffrn_orient_matrix_UB_23    -0.0779861
_diffrn_orient_matrix_UB_33    -0.0262779


loop_
    _reflns_scale_group_code
    _reflns_scale_meas_F
          1 1.0


loop_
_diffrn_radiation_wavelength
_diffrn_radiation_wavelength_id
   0.71073 all
_diffrn_radiation_type 'Mo K-alpha'
_symmetry_space_group_name_H-M    'P1'
_chemical_formula_sum         'C11 H12 O2 Cl F N2'
_chemical_name_common 'PM-167-102A'
_symmetry_cell_setting            'triclinic'


_cell_length_a   7.38530(20)
_cell_length_b   7.43900(20)
_cell_length_c  11.55710(40)
_cell_angle_alpha    73.1036(13)
_cell_angle_beta     85.9336(12)
_cell_angle_gamma    71.3703(14)

_cell_volume     575.528(30)
_cell_measurement_reflns_used     2870
_cell_measurement_theta_min        5.097
_cell_measurement_theta_max        28.700


_computing_cell_refinement 'HKL Scalepack (Otwinowski & Minor 1997)'
_computing_data_reduction 'HKL Denzo and Scalepack (Otwinowski & Minor 1997)'

loop_
_refln_index_h
_refln_index_k
_refln_index_l
_refln_F_squared_meas
_refln_F_squared_sigma
   0    0    3  2820.80    60.90
   0    0   -3  2838.20    69.70
   0    0    5  7548.90   239.10
   0    0   -5  7617.20   314.10
   0    0    6  3354.50    63.50
   0    0   -6  3326.30    66.10
   0    0    7  2360.50    44.20
   0    0   -7  2389.00    54.60
   0    0    8  2570.10    48.20
   0    0   -8  2604.30    63.90
   0    0    9  1045.00    21.10
   0    0   -9  1068.30    24.40
   0    0   10  1087.10    29.00
   0    0  -10  1123.20    29.30
   0    0   11   473.80    14.00
   0    0  -11   495.20    14.60
   0    0   12  2094.40    64.60
   0    0  -12  2076.30    72.20
   0    0   13    42.80     4.00
   0    0  -13    49.10     7.70
   0    0   14   256.50    15.20
   0    0  -14   247.30    22.20
   0    1  -14    68.80    19.30
   0   -1   14    65.70    15.00
   0    1  -13    13.00     7.70
   0   -1   13    -3.20     3.80
   0    1  -12   783.10    30.50
   0   -1   12   824.20    25.50
   0    1  -11     1.00     4.00
   0   -1   11     6.60     4.30
   0    1  -10    15.40     2.80
   0   -1   10    14.60     2.40
   0    1   -9   155.60     4.30
   0   -1    9   145.30     4.60
   0    1   -8  2798.90    73.60
   0   -1    8  2723.70    72.60
   0    1   -7  1903.90    41.60
   0   -1    7  1986.50    55.60
   0    1   -6     3.70     1.30
   0   -1    6     7.00     1.70
   0    1   -5  2177.20    44.10
   0   -1    5  2188.90    50.50
   0    1   -4 15191.10   500.60
   0   -1    4 15326.80   399.70
   0    1   -3  4686.30    91.40
   0   -1    3  4833.50   110.00
   0    1   -2  1332.40    29.30
   0   -1    2  1395.90    24.20
   0    1    3    78.00     1.60
   0   -1   -3    78.00     1.70
   0    1    4  1531.50    33.30
   0   -1   -4  1625.60    70.70
   0    1    5  4399.80    91.70
   0   -1   -5  4596.50   121.30
   0    1    6 12498.00   352.60
   0   -1   -6 12605.10   643.20
   0    1    7   418.40     9.00
   0   -1   -7   412.90    12.10
   0    1    8   920.50    19.50
   0   -1   -8   936.50    29.40
   0    1    9    18.30     1.70
   0   -1   -9    14.80     2.90
   0    1   10     9.00     1.90
   0   -1  -10     5.20     4.00
   0    1   11   942.00    24.40
   0   -1  -11   897.70    32.90
   0    1   12  1013.50    26.30
   0   -1  -12  1003.10    35.00
   0    1   13     4.20     2.90
   0   -1  -13    -4.50     5.80
   0    1   14    14.90     6.90
   0   -1  -14    12.60    11.20
   0    1   15   367.60    28.20
   0   -1  -15   393.50    29.70
   0    2  -13    76.60    16.20
   0   -2   13    92.50    10.10
   0   -2   12   272.40    12.60
   0   -2   11   770.70    42.50
   0    2  -10  1068.10    34.40
   0   -2   10  1162.60    32.20
   0    2   -9   571.00    14.40
   0   -2    9   576.40    18.70
   0    2   -8   445.70    10.30
   0   -2    8   434.00    11.20
   0    2   -7  4165.70    84.80
   0   -2    7  4218.10    89.50
   0    2   -6  3740.50    83.90
   0   -2    6  3714.10    82.20
   0    2   -5   128.30     3.20
   0   -2    5   129.50     3.00
   0    2   -4   133.70     3.20
   0   -2    4   133.90     2.90
   0    2   -3    23.20     1.10
   0   -2    3    23.00     0.90
   0    2   -2  1622.90    35.50
   0   -2    2  1648.20    31.50
   0    2   -1  1454.60    28.80
   0   -2    1  1463.60    32.40
   0    2    0  2567.70    81.30
   0   -2    0  2750.60    49.80
   0    2    1   374.00     9.40
   0   -2   -1   384.10     7.40
   0    2    2 17185.60   741.20
   0    2    3  9533.20   196.10
   0   -2   -3  9819.10   304.80
   0    2    4   583.60    10.80
   0   -2   -4   597.60    11.40
   0    2    5  7041.40   128.90
   0   -2   -5  7379.60   162.80
   0    2    6   455.90     7.50
   0   -2   -6   474.00    11.50
   0    2    7  1878.80    38.50
   0   -2   -7  2051.50    51.00
   0    2    8   236.70     5.00
   0   -2   -8   254.80     7.20
   0    2    9  1313.60    31.10
   0   -2   -9  1355.60    47.50
   0    2   10    10.40     1.60
   0   -2  -10    25.00     6.60
   0    2   11   521.90    11.90
   0   -2  -11   532.90    20.60
   0    2   12     4.60     2.10
   0   -2  -12    -8.40     5.60
   0    2   13   423.70    25.70
   0   -2  -13   360.80    14.90
   0    2   14    70.90     9.60
   0   -2  -14    58.00     9.10
   0    2   15   127.60    12.80
   0   -2  -15   105.50    11.60
   0    3  -12   178.90    18.80
   0   -3   12   149.10    11.10
   0    3  -11   130.30    14.40
   0   -3   11   148.70     9.10
   0   -3   10   348.30    12.80
   0    3   -9   435.80    10.40
   0   -3    9   437.00    16.60
   0    3   -8  1033.20    22.90
   0   -3    8  1012.50    33.80
   0    3   -7  4560.80   123.60
   0   -3    7  4364.20   142.70
   0    3   -6   215.10     5.00
   0   -3    6   204.10     4.90
   0    3   -5  5640.80   119.50
   0   -3    5  5675.80   148.50
   0    3   -4   629.20    11.50
   0   -3    4   628.80    13.90
   0    3   -3  6163.10   127.90
   0   -3    3  6293.40   114.50
   0    3   -2  1297.30    27.90
   0   -3    2  1281.30    27.90
   0    3    0   891.90    33.20
   0   -3    0   915.10    16.90
   0    3    1  9445.60   259.00
   0   -3   -1  9635.50   180.70
   0    3    2   218.80     6.30
   0   -3   -2   211.60     3.80
   0    3    3  2742.10    62.00
   0   -3   -3  2877.20    47.50
   0    3    4     5.70     0.90
   0   -3   -4     7.50     1.00
   0    3    5 15368.70   399.50
   0    3    6  1943.50    31.00
   0   -3   -6  2030.20    45.40
   0    3    7    66.50     2.20
   0   -3   -7    66.50     3.10
   0    3    8  2096.20    38.60
   0   -3   -8  2212.80    62.10
   0    3    9 15557.40   452.40
   0    3   10  3226.10    65.90
   0   -3  -10  3253.90   103.60
   0    3   11  1087.20    24.40
   0   -3  -11  1139.20    37.00
   0    3   12     9.40     3.10
   0   -3  -12    19.80     6.30
   0    3   13  2231.60   114.80
   0   -3  -13  2346.30   103.50
   0    3   14   149.90    13.40
   0   -3  -14   179.80    17.40
   0    3   15    22.10     8.50
   0   -3  -15    34.50    12.40
   0    4  -11   165.70    13.10
   0   -4   11   145.20    13.20
   0    4  -10     6.10     7.80
   0   -4   10     9.70     6.50
   0    4   -9   214.00    11.20
   0   -4    9   185.40    10.50
   0    4   -8   939.60    21.20
   0   -4    8   862.10    27.10
   0    4   -7  1702.30    32.80
   0   -4    7  1639.80    54.90
   0    4   -6   394.20     8.20
   0   -4    6   372.80     9.50
   0    4   -5  1343.60    24.00
   0   -4    5  1297.70    30.10
   0    4   -4  1498.50    29.40
   0   -4    4  1542.90    44.60
   0    4   -3  3581.60    73.80
   0   -4    3  3563.30    66.80
   0    4   -2    28.60     2.00
   0   -4    2    20.70     1.40
   0    4   -1  1728.40    39.30
   0   -4    1  1724.50    30.10
   0    4    0   132.60     3.50
   0   -4    0   126.40     2.80
   0    4    1  2708.30   100.10
   0   -4   -1  2895.30    56.50
   0    4    2  1637.70    60.10
   0   -4   -2  1634.60    26.00
   0    4    3   263.20     7.80
   0   -4   -3   260.60     5.00
   0    4    4  9362.60   202.80
   0   -4   -4 10274.30   193.50
   0    4    5  1346.70    23.30
   0   -4   -5  1443.70    29.20
   0    4    6  1693.80    30.30
   0   -4   -6  1725.10    39.50
   0    4    7    58.30     2.30
   0   -4   -7    67.40     2.20
   0    4    8  1268.40    21.60
   0   -4   -8  1327.70    32.90
   0    4    9  1420.70    31.40
   0   -4   -9  1466.70    49.60
   0    4   10   611.80    12.60
   0   -4  -10   580.80    21.60
   0    4   11  3329.20    76.80
   0   -4  -11  3257.60   164.30
   0    4   12   198.50     7.90
   0   -4  -12   215.80    13.80
   0    4   13    19.20     6.00
   0   -4  -13    18.00     7.40
   0    4   14   172.30     8.90
   0   -4  -14   175.30    11.90
   0    4   15   362.30    18.90
   0   -4  -15   400.90    26.00
   0    5  -10    81.90    10.40
   0   -5   10    58.70    11.30
   0    5   -9    -7.00     7.30
   0   -5    9    -4.00     9.10
   0    5   -8   357.40    20.60
   0   -5    8   318.80    18.90
   0    5   -7   935.60    31.70
   0   -5    7   904.90    28.70
   0    5   -6    19.50     3.20
   0   -5    6    25.10     3.00
   0    5   -5  2176.60    46.40
   0   -5    5  2213.70    68.90
   0    5   -4   418.10    11.20
   0   -5    4   405.50     9.20
   0    5   -3  2564.20    58.80
   0   -5    3  2507.20    53.80
   0    5   -2   681.30    14.40
   0   -5    2   664.40    12.40
   0    5   -1   781.10    29.00
   0   -5    1   876.10    18.20
   0    5    0   497.20    10.80
   0   -5    0   513.60     8.60
   0    5    1  8992.40   334.00
   0   -5   -1  9397.30   234.70
   0   -5   -2  1500.90    24.10
   0    5    3   390.70    16.80
   0   -5   -3   399.00     6.60
   0    5    4   377.50    11.40
   0   -5   -4   403.50     7.10
   0    5    5    86.80     3.00
   0   -5   -5    77.30     2.10
   0    5    6    12.20     1.80
   0   -5   -6    16.60     1.50
   0    5    7  1107.60    21.30
   0   -5   -7  1089.70    22.00
   0    5    8   241.20     5.20
   0   -5   -8   256.80     6.40
   0    5    9   620.70    12.80
   0   -5   -9   626.00    18.90
   0    5   10     5.20     2.50
   0   -5  -10    13.50     5.00
   0    5   11   291.20     9.80
   0   -5  -11   289.40    17.10
   0    5   12    14.90     4.40
   0   -5  -12    21.10     6.60
   0    5   13   483.40    16.70
   0   -5  -13   492.10    30.60
   0    5   14   383.80    19.30
   0   -5  -14   365.00    23.40
   0    6   -8   301.10    16.70
   0   -6    8   335.60    22.70
   0    6   -7   347.60    16.40
   0   -6    7   322.40    21.30
   0    6   -6   338.00    13.70
   0   -6    6   340.50    17.30
   0    6   -5   333.00    18.00
   0   -6    5   296.40    10.20
   0    6   -4     0.70     3.10
   0   -6    4     2.70     1.90
   0    6   -3  1095.20    34.10
   0   -6    3  1034.60    26.00
   0    6   -2   100.80     4.90
   0   -6    2   101.10     2.80
   0    6   -1   588.20    13.70
   0   -6    1   581.70    11.80
   0    6    0  2540.20    88.10
   0   -6    0  2432.90    52.70
   0    6    1    72.30     7.80
   0   -6   -1    86.80     3.20
   0   -6   -2  4446.80    82.50
   0   -6   -3   866.90    15.90
   0    6    4  4744.10   188.80
   0   -6   -4  4833.70    96.60
   0    6    5   540.30    23.60
   0   -6   -5   496.10    12.10
   0    6    6   107.50     5.80
   0   -6   -6    93.80     3.60
   0    6    7   219.20     8.50
   0   -6   -7   229.70     5.90
   0    6    8  1905.20    42.50
   0   -6   -8  1873.00    43.50
   0    6    9    43.40     3.60
   0   -6   -9    50.50     4.30
   0    6   10    89.40     6.70
   0   -6  -10    95.10    10.00
   0    6   11    -2.50     4.50
   0   -6  -11    20.30     9.70
   0    6   12   243.60    11.90
   0   -6  -12   249.20    16.10
   0    6   13  1868.50    73.40
   0   -6  -13  1814.30    94.00
   0    6   14   153.90    16.60
   0   -6  -14   137.30    16.90
   0    7   -6    -0.20     8.30
   0   -7    6    -4.70    11.90
   0    7   -5   367.80    16.70
   0   -7    5   401.20    23.70
   0    7   -4   660.70    22.00
   0   -7    4   651.00    30.70
   0    7   -3  1039.30    43.60
   0   -7    3   892.40    42.90
   0    7   -2   215.70     8.20
   0   -7    2   234.10     7.40
   0    7   -1   315.50    17.20
   0   -7    1   292.80     9.10
   0    7    0    36.80     8.30
   0   -7    0    30.40     2.90
   0    7    1   839.10    34.80
   0   -7   -1   833.70    17.40
   0   -7   -2    40.10     3.60
   0   -7   -3  1072.80    21.30
   0   -7   -4     0.10     2.80
   0   -7   -5  1670.10    34.20
   0    7    6   815.40    39.00
   0   -7   -6   800.20    20.10
   0    7    7    24.70     8.30
   0   -7   -7    35.60     3.00
   0    7    8    39.20     7.60
   0   -7   -8    64.40     4.20
   0    7    9   741.30    20.60
   0   -7   -9   747.00    26.50
   0    7   10   436.40    13.40
   0   -7  -10   427.90    17.90
   0    7   11    10.80     7.10
   0   -7  -11     1.90     7.40
   0    7   12    26.10     5.70
   0   -7  -12    18.40     8.20
   0    7   13    76.20     9.50
   0   -7  -13    93.00    16.00
   0    8   -4    19.90    12.80
   0   -8    4    21.80    11.90
   0    8   -3   574.80    34.80
   0   -8    3   551.00    31.80
   0    8   -2  1561.60    81.40
   0   -8    2  1454.40    77.80
   0    8   -1    47.40    11.00
   0   -8    1    56.30     9.20
   0    8    0   296.30    20.10
   0   -8    0   293.70     8.40
   0   -8   -1   597.50    15.80
   0   -8   -2   928.80    20.50
   0   -8   -3    65.10     3.90
   0   -8   -4   434.70    10.30
   0   -8   -5    18.00     3.40
   0   -8   -6  1966.70    48.80
   0   -8   -7    81.90     5.70
   0    8    8    41.60    11.50
   0   -8   -8    19.80     4.80
   0    8    9    50.40    12.30
   0   -8   -9    44.60     4.90
   0    8   10  1064.60    73.30
   0   -8  -10  1059.80    36.80
   0    8   11    22.90    13.70
   0   -8  -11    34.70     9.10
   0    9    0   656.20    40.40
   0   -9    0   609.70    24.90
   0   -9   -1    59.30     9.20
   0   -9   -2   357.20    13.70
   0   -9   -3   322.80    11.00
   0   -9   -4    14.20     5.10
   0   -9   -5   106.60     6.20
   0   -9   -6   -10.90     6.10
   0   -9   -7    86.80     7.40
   0   -9   -8   118.30    10.70
   1   -9   -6   120.90    10.10
   1   -9   -5   490.10    19.30
   1   -9   -4    16.80     5.70
   1   -9   -3   200.20     8.60
   1   -9   -2    12.00     8.90
   1   -8  -10   151.90    12.10
  -1    8   10   135.50    18.50
   1   -8   -9   274.70    12.10
  -1    8    9   270.60    24.60
   1   -8   -8    40.50     6.00
  -1    8    8    35.40    12.70
   1   -8   -7   917.00    26.90
  -1    8    7   988.30    62.80
   1   -8   -6    -4.40     3.50
  -1    8    6     5.00    11.30
   1   -8   -5   516.60    14.20
   1   -8   -4   104.40     5.40
   1   -8   -3   806.60    20.20
   1   -8   -2   315.70    10.50
   1   -8   -1    68.10     6.50
   1   -8    0  1219.60    36.60
  -1    8    0  1300.60    71.00
   1   -8    1   155.30     9.30
  -1    8   -1   147.60    16.70
   1   -8    2    50.70    12.60
  -1    8   -2    52.90    13.10
   1   -8    3   345.80    24.50
  -1    8   -3   391.90    29.00
   1   -7  -12     3.40     7.00
  -1    7   12    34.50    16.50
   1   -7  -11   171.60     9.40
  -1    7   11   182.10    10.90
   1   -7  -10    -1.40     5.30
  -1    7   10    10.80    10.60
   1   -7   -9     1.10     5.00
  -1    7    9     5.70     9.40
   1   -7   -8    74.70     4.50
  -1    7    8    89.60    10.70
   1   -7   -7   642.10    15.00
  -1    7    7   618.80    33.90
   1   -7   -6   241.80     6.80
  -1    7    6   262.90    15.90
   1   -7   -5   227.50     5.90
  -1    7    5   246.20    14.40
   1   -7   -4    32.60     3.40
  -1    7    4    35.50     9.20
   1   -7   -3   131.30     4.90
   1   -7   -2   245.20     6.70
   1   -7   -1   587.70    14.40
  -1    7    1   600.90    26.30
   1   -7    0   449.20    10.80
  -1    7    0   467.40    24.30
   1   -7    1   152.40     5.70
  -1    7   -1   156.40    12.10
   1   -7    2   352.40    10.40
  -1    7   -2   387.10    13.50
   1   -7    3   285.10    12.10
  -1    7   -3   324.10    18.30
   1   -7    4   281.60    18.90
  -1    7   -4   317.70    16.10
   1   -7    5   124.60    14.00
  -1    7   -5   119.00    10.00
   1   -7    6   359.60    25.20
  -1    7   -6   418.80    19.70
   1   -6  -13   104.50    10.70
  -1    6   13   100.90     9.70
   1   -6  -12    27.90     7.90
  -1    6   12    38.90     5.70
   1   -6  -11   120.10     9.00
  -1    6   11   130.10     6.50
   1   -6  -10   232.30    10.80
  -1    6   10   264.60    16.90
   1   -6   -9   803.50    36.90
  -1    6    9   728.70    18.80
   1   -6   -8  1933.80    56.50
  -1    6    8  1892.40    46.00
   1   -6   -7  1185.80    24.40
  -1    6    7  1264.50    51.90
   1   -6   -6     2.00     1.70
  -1    6    6     8.90     7.10
   1   -6   -5    70.50     3.90
  -1    6    5    58.80     7.70
   1   -6   -4  3416.50    69.70
  -1    6    4  3627.00   161.70
   1   -6   -3  2597.90    49.10
  -1    6    3  2740.20   122.00
   1   -6   -2     3.40     3.00
   1   -6   -1   818.20    24.30
  -1    6    1   838.10    35.20
   1   -6    0  5555.00   128.90
  -1    6    0  5391.50   129.50
   1   -6    1     5.20     2.10
  -1    6   -1     8.20     2.10
   1   -6    2   111.30     3.50
  -1    6   -2   121.70     4.70
   1   -6    3    28.60     2.90
  -1    6   -3    20.60     3.80
   1   -6    4  2968.30    90.50
  -1    6   -4  2834.40    88.30
   1   -6    5   840.60    39.20
  -1    6   -5   796.20    26.20
   1   -6    6    39.10    11.40
  -1    6   -6    59.50     7.60
   1   -6    7   116.00    14.00
  -1    6   -7   115.90    10.30
   1   -6    8    77.50    12.70
  -1    6   -8    71.90    11.30
   1   -5  -14    75.40     9.50
  -1    5   14    94.00    10.20
   1   -5  -13   347.10    16.40
  -1    5   13   347.30    13.60
   1   -5  -12   539.90    20.50
  -1    5   12   531.40    19.40
   1   -5  -11    25.70     6.50
  -1    5   11    45.80     5.90
   1   -5  -10   187.70     9.30
  -1    5   10   195.40     9.20
   1   -5   -9   213.20     5.80
  -1    5    9   207.00     6.10
   1   -5   -8    48.60     2.50
  -1    5    8    43.60     2.80
   1   -5   -7  1786.20    33.00
  -1    5    7  1763.60    32.20
   1   -5   -6  1009.70    16.90
  -1    5    6  1010.80    20.50
   1   -5   -5  3259.00    59.00
   1   -5   -4  2106.60    34.90
  -1    5    4  2010.20    74.60
   1   -5   -3  4637.60    75.30
  -1    5    3  4464.50   191.20
   1   -5   -2  2252.00    42.60
  -1    5    2  2339.10   100.70
   1   -5   -1  8774.90   319.30
  -1    5    1  8353.90   211.90
   1   -5    0   299.90     6.00
  -1    5    0   309.30     8.10
   1   -5    1   438.60    10.90
  -1    5   -1   449.30     9.80
   1   -5    2  3747.30    84.30
  -1    5   -2  3853.10    77.90
   1   -5    3   319.70     6.70
  -1    5   -3   320.70     6.70
   1   -5    4   122.30     3.80
  -1    5   -4   138.80     4.20
   1   -5    5   186.10     4.80
  -1    5   -5   196.90     5.40
   1   -5    6   550.30    16.50
  -1    5   -6   587.60    16.60
   1   -5    7    16.30     4.60
  -1    5   -7    18.20     8.80
   1   -5    8   532.30    22.00
  -1    5   -8   546.30    22.50
   1   -5    9  1269.60    67.30
  -1    5   -9  1364.80    54.20
   1   -4  -15    -1.40    10.00
  -1    4   15    -1.20    11.10
   1   -4  -14   588.80    25.60
  -1    4   14   590.50    22.20
   1   -4  -13     7.80     7.30
  -1    4   13    15.40     5.20
   1   -4  -12   104.10     7.80
  -1    4   12   126.00     6.30
   1   -4  -11   101.40    10.20
  -1    4   11    90.50     3.80
   1   -4  -10   539.20    24.40
  -1    4   10   536.00    12.40
   1   -4   -9  1374.00    33.20
  -1    4    9  1360.40    25.40
   1   -4   -8  2051.90    37.90
  -1    4    8  1994.40    32.40
   1   -4   -7   232.00     5.40
  -1    4    7   233.10     5.70
   1   -4   -6  1916.40    36.40
  -1    4    6  1882.40    31.90
   1   -4   -5    27.10     1.40
  -1    4    5    29.10     1.60
   1   -4   -4   127.30     2.40
  -1    4    4   128.40     3.70
   1   -4   -3    35.70     1.20
  -1    4    3    35.10     2.10
   1   -4   -2  5163.40    78.10
  -1    4    2  5133.40   144.70
   1   -4   -1  2273.60    34.40
  -1    4    1  2219.50    48.90
   1   -4    0   353.60     6.90
  -1    4    0   350.20     8.70
   1   -4    1   473.90    11.20
  -1    4   -1   496.90    10.10
   1   -4    2  1224.10    23.50
  -1    4   -2  1240.10    22.90
   1   -4    3   139.00     3.40
  -1    4   -3   149.70     4.10
   1   -4    4   303.20     6.10
  -1    4   -4   312.60     6.50
   1   -4    5     7.70     1.60
  -1    4   -5     7.40     2.00
   1   -4    6  1056.40    27.60
  -1    4   -6  1136.60    23.50
   1   -4    7  2007.10    50.60
  -1    4   -7  2108.80    45.30
   1   -4    8   654.60    17.80
  -1    4   -8   694.30    24.20
   1   -4    9   426.20    15.20
  -1    4   -9   453.70    17.00
   1   -4   10   475.20    19.10
  -1    4  -10   496.90    22.40
   1   -4   11   562.60    33.20
  -1    4  -11   615.60    38.00
   1   -3  -15    18.80     7.60
  -1    3   15     2.60     9.40
   1   -3  -14   230.20    18.90
  -1    3   14   247.10    20.50
   1   -3  -13   111.00     9.10
  -1    3   13   119.60     7.80
   1   -3  -12   321.40    13.10
  -1    3   12   311.90    10.00
   1   -3  -11   602.90    24.00
  -1    3   11   603.10    14.20
   1   -3  -10  2593.80    66.60
  -1    3   10  2600.50    53.10
   1   -3   -9  3187.60    78.20
  -1    3    9  3048.90    58.50
   1   -3   -8   267.20     6.50
  -1    3    8   270.40     5.50
   1   -3   -7    11.80     1.40
  -1    3    7     2.80     1.60
   1   -3   -6   255.10     6.00
  -1    3    6   251.40     5.40
   1   -3   -5  1522.50    25.10
  -1    3    5  1497.80    26.50
   1   -3   -4  3864.00    67.30
  -1    3    4  3758.00    62.50
   1   -3   -3    58.20     1.40
  -1    3    3    69.50     2.20
   1   -3   -2    45.10     1.20
  -1    3    2    41.70     2.10
   1   -3   -1   571.50     9.30
  -1    3    1   566.60    12.50
   1   -3    0  1330.40    23.10
  -1    3    0  1324.50    22.00
   1   -3    1  1143.70    24.70
  -1    3   -1  1123.60    19.90
   1   -3    2  3526.30    71.40
  -1    3   -2  3482.90    63.90
   1   -3    3  1837.60    31.50
  -1    3   -3  1815.90    33.00
   1   -3    4  3117.90    59.20
  -1    3   -4  3019.90    54.00
   1   -3    5  2548.10    43.40
  -1    3   -5  2545.80    51.50
   1   -3    6   935.10    19.60
  -1    3   -6   956.80    21.60
   1   -3    7   373.00     8.30
  -1    3   -7   380.10     8.80
   1   -3    8   145.00    11.20
  -1    3   -8   144.70     5.00
   1   -3    9  1265.50    59.00
  -1    3   -9  1206.50    41.00
   1   -3   10     1.50     5.70
  -1    3  -10     3.00    10.20
   1   -3   11    20.50     4.30
  -1    3  -11     8.30    12.50
   1   -3   12   364.30    23.50
   1   -2  -15   122.00    10.70
  -1    2   15   114.00    12.30
   1   -2  -14    92.70    10.20
  -1    2   14   105.20     8.80
   1   -2  -13    62.20     8.30
  -1    2   13    65.70     6.50
   1   -2  -12   109.10     7.80
  -1    2   12   115.70     4.70
   1   -2  -11   464.90    24.60
  -1    2   11   449.60    10.70
   1   -2  -10   768.30    19.70
  -1    2   10   734.30    16.40
   1   -2   -9   278.50     8.30
  -1    2    9   251.50     6.80
   1   -2   -8  1074.80    22.20
  -1    2    8  1021.50    16.10
   1   -2   -7  1237.70    24.60
  -1    2    7  1141.50    18.90
   1   -2   -6   513.40    10.60
  -1    2    6   462.30     7.70
   1   -2   -5   647.80    12.00
  -1    2    5   607.40    11.00
   1   -2   -4 14699.10   422.40
  -1    2    4 13848.90   539.50
   1   -2   -3  7914.40   121.10
  -1    2    3  7963.10   145.00
   1   -2   -2    38.80     1.00
  -1    2    2    36.90     1.10
   1   -2   -1     9.30     0.60
  -1    2    1    10.60     0.80
   1   -2    0 10109.90   191.20
  -1    2    0 10094.00   194.70
   1   -2    1  3628.30    69.30
  -1    2   -1  3756.70    64.20
   1   -2    2 10431.00   209.50
  -1    2   -2 10633.40   216.70
   1   -2    3   551.20    10.80
  -1    2   -3   567.10    13.20
   1   -2    4  7313.20   154.00
  -1    2   -4  6902.40   135.00
   1   -2    5    18.20     2.10
  -1    2   -5    20.60     1.90
   1   -2    6  1954.80    43.50
  -1    2   -6  2037.70    35.00
   1   -2    7   205.60     5.20
  -1    2   -7   197.50     4.60
   1   -2    9    94.00     7.40
  -1    2   -9    99.00     4.20
   1   -2   10   374.70    13.90
  -1    2  -10   389.30    12.00
   1   -2   11   471.70    18.50
   1   -2   12   635.00    22.60
  -1    2  -12   657.10    41.20
   1   -2   13    29.80     8.30
   1   -1  -15   632.70    28.30
   1   -1  -14   -14.00    10.90
  -1    1   14    -4.20     8.30
   1   -1  -13    77.80     8.30
  -1    1   13    75.20     4.50
   1   -1  -12   141.50     8.60
  -1    1   12   138.80     5.20
   1   -1  -11   878.30    43.30
  -1    1   11   886.80    28.30
   1   -1  -10   651.80    22.20
  -1    1   10   649.40    15.90
   1   -1   -9   229.40     6.60
  -1    1    9   229.80     5.30
   1   -1   -8  1998.10    35.90
  -1    1    8  1932.40    36.10
   1   -1   -7  4970.60    88.80
  -1    1    7  4779.70    90.10
   1   -1   -6   330.60     6.30
  -1    1    6   320.80     6.00
   1   -1   -5  4017.30    72.10
  -1    1    5  3865.30    69.00
   1   -1   -4   113.90     2.40
  -1    1    4   108.60     2.30
   1   -1   -3 10534.00   230.80
  -1    1    3 10755.40   228.30
   1   -1   -2  3707.30    56.60
  -1    1    2  3682.40    75.70
   1   -1    1  7310.50   168.10
  -1    1   -1  7192.90   159.90
   1   -1    2     4.20     0.80
  -1    1   -2     5.50     0.80
   1   -1    3    36.00     1.40
  -1    1   -3    36.70     1.40
   1   -1    4   255.30     5.10
  -1    1   -4   268.40     5.20
   1   -1    5  4883.00   104.40
  -1    1   -5  4806.60    96.60
   1   -1    6  2527.10    50.50
  -1    1   -6  2567.20    46.50
   1   -1    7  3016.90    78.00
  -1    1   -7  3048.60    61.30
   1   -1    8  3862.00   106.40
  -1    1   -8  4144.20    91.90
   1   -1    9   493.20    24.20
  -1    1   -9   490.80    11.80
   1   -1   10   241.40     9.50
  -1    1  -10   227.20    10.50
   1   -1   11     2.70     3.10
  -1    1  -11     5.00     4.00
   1   -1   12   293.90    12.30
  -1    1  -12   296.20    13.30
   1   -1   13   342.20    15.90
  -1    1  -13   343.40    23.60
  -1    1  -14   128.10    14.80
   1    0  -14    57.40    10.10
  -1    0   14    49.90    13.30
   1    0  -13    88.30     8.90
  -1    0   13    98.00     5.50
   1    0  -12   350.20    14.30
  -1    0   12   364.00    12.00
   1    0  -11   889.90    29.50
  -1    0   11   915.90    26.10
   1    0  -10  1796.40    51.40
  -1    0   10  1812.00    42.50
   1    0   -9  1803.70    48.30
  -1    0    9  1770.30    49.70
   1    0   -8  2168.10    48.30
  -1    0    8  2151.20    41.30
   1    0   -7   402.80     8.40
  -1    0    7   392.00     7.90
   1    0   -6  5425.90   111.50
  -1    0    6  5339.70    97.10
   1    0   -5    70.00     2.40
  -1    0    5    73.10     1.90
   1    0   -4     4.70     0.70
  -1    0    4     8.40     0.90
   1    0   -3  5914.10   104.80
  -1    0    3  5631.00   110.60
   1    0    3  3296.80    82.30
  -1    0   -3  3370.70    66.00
   1    0    4  5827.10   157.50
  -1    0   -4  5784.20   107.50
   1    0    5    42.90     2.40
  -1    0   -5    37.90     1.60
   1    0    6   160.90     4.40
  -1    0   -6   161.40     3.60
   1    0    7  1159.50    42.80
  -1    0   -7  1228.00    26.40
   1    0    8    62.90     2.80
  -1    0   -8    60.30     2.50
   1    0    9   372.00     8.40
  -1    0   -9   377.60    10.10
   1    0   10   195.30     7.10
  -1    0  -10   208.30     8.30
   1    0   11   736.40    19.40
  -1    0  -11   712.40    22.50
   1    0   12   324.40    14.20
  -1    0  -12   312.80    14.40
   1    0   13  1123.20    48.70
  -1    0  -13  1158.70    59.90
   1    0   14     5.50     6.40
  -1    0  -14    -2.20    10.90
   1    1  -14   638.40    43.00
  -1   -1   14   636.20    38.90
   1    1  -13   203.10    21.00
  -1   -1   13   236.80    11.70
   1    1  -12   279.20    12.10
  -1   -1   12   286.70     9.20
   1    1  -11   133.60     6.30
  -1   -1   11   139.30     5.90
   1    1  -10   383.70    11.70
  -1   -1   10   401.70    12.30
   1    1   -9    81.90     4.10
  -1   -1    9    80.90     3.60
   1    1   -8   610.50    13.50
  -1   -1    8   585.40    12.30
   1    1   -7   225.40     6.50
  -1   -1    7   235.20     5.10
   1    1   -6     0.60     1.30
  -1   -1    6     3.40     1.70
   1    1   -5  2479.10    46.90
  -1   -1    5  2476.60    46.60
   1    1   -4  1724.70    37.20
  -1   -1    4  1722.40    31.20
   1    1   -3  5517.20   128.10
  -1   -1    3  5480.90   103.70
   1    1   -2  3614.40    74.00
  -1   -1    2  3585.80    85.20
   1    1    3    17.00     1.50
  -1   -1   -3    15.80     1.00
   1    1    4   291.60     6.60
  -1   -1   -4   288.10     6.90
   1    1    5  6939.80   150.20
  -1   -1   -5  6755.60   162.90
   1    1    6  1035.40    25.60
  -1   -1   -6  1014.60    22.10
   1    1    7  4577.80    98.80
  -1   -1   -7  4761.80   124.00
   1    1    8  2874.50    59.40
  -1   -1   -8  2955.70    61.90
   1    1    9  3726.80    93.10
  -1   -1   -9  3823.90   111.90
   1    1   10  1262.20    32.40
  -1   -1  -10  1289.60    34.90
   1    1   11   322.60     9.90
  -1   -1  -11   301.90    12.00
   1    1   12   121.50     5.50
  -1   -1  -12   124.70     8.20
   1    1   13   283.70     9.80
  -1   -1  -13   294.30    14.60
   1    1   14    51.50     6.50
  -1   -1  -14    57.40     9.40
   1    1   15   406.10    29.20
  -1   -1  -15   383.40    18.80
   1    2  -13   181.90    20.60
  -1   -2   13   150.30    10.50
   1    2  -12    35.50    13.00
  -1   -2   12    30.80     5.70
   1    2  -11    59.10    11.40
  -1   -2   11    55.70     3.90
   1    2  -10   288.10    10.40
  -1   -2   10   311.90     9.80
   1    2   -9  2537.60    59.00
  -1   -2    9  2567.60    71.10
   1    2   -8  2223.40    47.10
  -1   -2    8  2233.40    65.10
   1    2   -7  1042.60    25.10
  -1   -2    7  1074.50    23.90
   1    2   -6  2557.70    57.90
  -1   -2    6  2616.10    49.40
   1    2   -5   494.60    11.70
  -1   -2    5   510.30    13.20
   1    2   -4   142.70     2.80
  -1   -2    4   147.60     3.40
   1    2   -3    43.70     1.40
  -1   -2    3    43.40     1.70
   1    2   -2  5792.80   106.50
  -1   -2    2  6135.10   155.50
   1    2   -1   968.70    32.20
  -1   -2    1   996.70    16.90
   1    2    0   420.90     8.10
  -1   -2    0   445.60     8.30
   1    2    1  2440.90    47.90
  -1   -2   -1  2637.20    45.80
   1    2    2 10143.80   281.80
  -1   -2   -2 10550.30   371.50
   1    2    3    51.30     1.10
  -1   -2   -3    49.40     1.10
   1    2    4  7262.40   132.90
  -1   -2   -4  7717.40   227.00
   1    2    5  1257.10    23.00
  -1   -2   -5  1297.80    34.80
   1    2    6  7338.90   139.60
  -1   -2   -6  7346.00   195.20
   1    2    7  3403.90    66.60
  -1   -2   -7  3459.50   100.10
   1    2    8    98.40     3.00
  -1   -2   -8   105.80     5.80
   1    2    9   838.90    17.60
  -1   -2   -9   878.00    20.20
   1    2   10  1084.90    24.40
  -1   -2  -10  1070.70    37.20
   1    2   11   371.90    10.20
  -1   -2  -11   377.90    22.80
   1    2   12   259.70     7.80
  -1   -2  -12   263.50    11.00
   1    2   13     0.60     4.50
  -1   -2  -13     0.00     7.30
   1    2   14  1247.60    73.60
  -1   -2  -14  1196.50    65.70
   1    2   15    40.60     8.80
  -1   -2  -15    45.70    14.10
  -1   -3   12   111.40    10.50
  -1   -3   11   455.40    28.00
   1    3  -10    25.50     9.80
  -1   -3   10    22.30     3.10
   1    3   -9  5976.10   252.40
  -1   -3    9  5945.50   240.80
   1    3   -8   442.20     9.20
  -1   -3    8   439.30    16.20
   1    3   -7  2840.10    55.00
  -1   -3    7  2843.40    67.50
   1    3   -6   271.60     5.70
  -1   -3    6   280.30     7.00
   1    3   -5  3380.90    96.00
  -1   -3    5  3489.90    93.10
   1    3   -4   202.70     4.60
  -1   -3    4   200.90     4.90
   1    3   -3  8482.10   190.10
  -1   -3    3  8896.80   211.20
   1    3   -2  2287.60    45.70
  -1   -3    2  2348.20    44.10
   1    3   -1  4209.00   102.40
  -1   -3    1  4348.80    68.20
   1    3    0   220.80     6.40
  -1   -3    0   229.80     4.00
   1    3    1   409.40     8.80
  -1   -3   -1   432.50     7.20
   1    3    2  7001.50   179.90
  -1   -3   -2  7361.60   127.60
  -1   -3   -3 19920.90   891.10
   1    3    4   743.20    13.30
  -1   -3   -4   756.40    14.50
   1    3    5   103.60     2.40
  -1   -3   -5   106.60     3.50
   1    3    6  1446.80    34.20
  -1   -3   -6  1554.90    53.20
   1    3    7  1116.50    19.00
  -1   -3   -7  1136.20    25.90
   1    3    8   577.00    11.70
  -1   -3   -8   582.60    16.70
   1    3    9  1405.00    26.20
  -1   -3   -9  1395.70    38.50
   1    3   10   898.60    19.00
  -1   -3  -10   856.90    35.20
   1    3   11   126.80     4.80
  -1   -3  -11   120.00     7.90
   1    3   12    77.10     6.10
  -1   -3  -12    65.40     9.70
   1    3   13   131.70     8.30
  -1   -3  -13   142.90    14.50
   1    3   14   112.00     8.80
  -1   -3  -14   104.10    10.10
   1    3   15     0.80     8.30
  -1   -3  -15     8.00    12.60
   1    4  -11     7.90    11.50
  -1   -4   11    -0.80     6.60
   1    4  -10   771.80    39.20
  -1   -4   10   586.00    24.80
   1    4   -9     7.60     6.10
  -1   -4    9     8.00     5.40
   1    4   -8   583.00    13.20
  -1   -4    8   556.90    25.90
   1    4   -7   461.70    10.40
  -1   -4    7   447.20    15.50
   1    4   -6   766.00    16.00
  -1   -4    6   732.20    17.40
   1    4   -5  2286.80    45.50
  -1   -4    5  2338.70    54.70
   1    4   -4   691.10    14.60
  -1   -4    4   725.50    14.80
   1    4   -3  1598.10    37.30
  -1   -4    3  1630.10    35.80
   1    4   -2   514.50    15.70
  -1   -4    2   502.40    10.50
   1    4   -1  2087.60    50.60
  -1   -4    1  2137.40    38.70
   1    4    0  1034.30    45.70
  -1   -4    0  1161.00    17.70
   1    4    1    13.30     3.50
  -1   -4   -1    23.40     1.30
   1    4    2    23.60     2.90
  -1   -4   -2    23.10     1.60
   1    4    3  3024.70    62.50
  -1   -4   -3  3302.30    54.50
   1    4    4   819.10    18.60
  -1   -4   -4   879.20    15.60
   1    4    5   374.20     7.00
  -1   -4   -5   384.10     8.00
   1    4    6    57.10     1.90
  -1   -4   -6    53.70     2.20
   1    4    7    76.10     2.30
  -1   -4   -7    72.10     3.10
   1    4    8  3995.00    74.70
  -1   -4   -8  4227.10   131.20
   1    4    9  3501.60    67.90
  -1   -4   -9  3542.90   101.70
   1    4   10   811.30    16.70
  -1   -4  -10   781.70    43.20
   1    4   11   226.90     6.30
  -1   -4  -11   221.90    15.70
   1    4   12   241.80     9.10
   1    4   13   354.50    12.10
  -1   -4  -13   347.40    14.60
   1    4   14    69.40     9.60
  -1   -4  -14    81.80    13.60
   1    4   15     9.30     7.20
  -1   -4  -15    -5.20     9.80
   1    5  -10   309.90    16.80
  -1   -5   10   335.70    24.30
   1    5   -9   494.20    21.00
  -1   -5    9   449.10    26.80
   1    5   -8  1154.10    39.20
  -1   -5    8  1117.20    39.10
   1    5   -7   567.50    19.50
  -1   -5    7   551.10    18.90
   1    5   -6    18.10     2.90
  -1   -5    6    14.70     4.30
   1    5   -5    75.30     3.40
  -1   -5    5    69.20     2.80
   1    5   -4   219.50     5.70
  -1   -5    4   207.30     5.00
   1    5   -3  1022.30    24.80
  -1   -5    3  1026.00    18.10
   1    5   -2   340.80    10.90
  -1   -5    2   322.60     6.80
   1    5   -1   298.80     9.50
  -1   -5    1   306.70     5.50
   1    5    0  1572.80    39.80
  -1   -5    0  1637.30    27.60
   1    5    1  3869.40   132.40
  -1   -5   -1  3965.40    70.90
  -1   -5   -2    77.50     2.00
   1    5    3   370.00    14.30
  -1   -5   -3   380.20     7.80
   1    5    4   155.80     7.60
  -1   -5   -4   147.90     3.70
   1    5    5  2007.70    46.20
  -1   -5   -5  2270.30    42.20
   1    5    6   332.50     8.70
  -1   -5   -6   361.90     8.20
   1    5    7  1963.50    33.10
  -1   -5   -7  1979.60    33.20
   1    5    8  1794.00    37.50
  -1   -5   -8  1818.10    72.00
   1    5    9   687.40    16.10
  -1   -5   -9   685.70    25.00
   1    5   10   181.80     5.00
  -1   -5  -10   176.20     8.50
   1    5   11   149.80     5.30
  -1   -5  -11   141.90     7.40
   1    5   12     6.20     4.20
  -1   -5  -12    -7.20     5.20
   1    5   13  1113.30    30.30
   1    5   14     1.50     6.00
  -1   -5  -14    11.60    12.30
   1    5   15    97.10    13.80
  -1   -5  -15    75.30    15.30
   1    6   -9   303.90    17.60
  -1   -6    9   328.30    22.40
   1    6   -8    11.00     8.10
  -1   -6    8    -6.40     8.90
   1    6   -7   433.00    19.30
  -1   -6    7   420.80    24.50
   1    6   -6   196.80     9.50
  -1   -6    6   193.60    13.90
   1    6   -5    14.90     4.80
  -1   -6    5    34.40     7.20
   1    6   -4   226.00     7.30
  -1   -6    4   220.60     8.00
   1    6   -3  2056.20    58.00
  -1   -6    3  2096.20    57.60
   1    6   -2   645.80    19.10
  -1   -6    2   632.20    14.00
   1    6   -1     9.40     2.40
  -1   -6    1     5.60     1.60
   1    6    0  5689.80   205.30
  -1   -6    0  5491.20   156.50
   1    6    1  1273.10    47.50
  -1   -6   -1  1210.50    26.60
  -1   -6   -2  6151.80   105.60
  -1   -6   -3  1694.70    28.50
   1    6    4  2621.50    97.20
  -1   -6   -4  2969.60    59.60
   1    6    5   815.50    30.60
  -1   -6   -5   834.90    18.90
   1    6    6  2218.90    64.30
  -1   -6   -6  2365.40    57.20
   1    6    7    37.40     4.70
  -1   -6   -7    40.50     2.20
   1    6    8   218.90     5.90
  -1   -6   -8   217.90     6.70
   1    6    9   352.30     9.40
  -1   -6   -9   323.40    18.80
   1    6   10    94.10     9.00
  -1   -6  -10    82.40     7.30
   1    6   11   540.00    15.70
  -1   -6  -11   539.30    29.40
   1    6   12   531.20    19.90
  -1   -6  -12   555.20    30.50
   1    6   13    84.60    11.60
  -1   -6  -13    41.80    13.00
   1    6   14    52.30     8.10
  -1   -6  -14    33.40    13.60
   1    7   -7    30.00     9.50
  -1   -7    7    33.60     8.10
   1    7   -6   464.20    20.90
  -1   -7    6   458.20    26.60
   1    7   -5  1687.60    80.60
  -1   -7    5  1687.30    84.60
   1    7   -4    37.90    10.10
  -1   -7    4    30.10     9.30
   1    7   -3    -6.90     9.40
  -1   -7    3    -2.50     7.00
   1    7   -2    -3.40     7.70
  -1   -7    2     7.00     3.20
   1    7   -1  4086.70   140.60
  -1   -7    1  4209.50   103.30
   1    7    0   110.90     9.50
  -1   -7    0   121.50     4.90
   1    7    1   195.20    11.60
  -1   -7   -1   185.20     4.50
  -1   -7   -2  2098.30    45.90
  -1   -7   -3  2182.70    43.40
  -1   -7   -4     1.90     2.30
  -1   -7   -5    74.90     3.20
   1    7    6   943.40    41.50
  -1   -7   -6   978.20    24.50
   1    7    7  1777.20    72.40
  -1   -7   -7  1845.20    48.90
   1    7    8  1180.20    30.10
  -1   -7   -8  1204.10    42.10
   1    7    9   218.10    10.10
  -1   -7   -9   222.20    15.40
   1    7   10   116.40     5.90
  -1   -7  -10   100.40    12.80
   1    7   11   108.60     6.60
  -1   -7  -11   122.20    12.20
   1    7   12    48.30     6.10
  -1   -7  -12    56.80    12.50
   1    7   13    -4.20     6.40
  -1   -7  -13   -12.50    13.40
   1    8   -5   267.30    23.20
  -1   -8    5   249.30    19.10
   1    8   -4   241.10    21.20
  -1   -8    4   228.40    18.90
   1    8   -3   231.80    19.90
  -1   -8    3   234.20    17.00
   1    8   -2    86.50    12.80
  -1   -8    2    72.40     9.90
   1    8   -1   409.20    22.50
  -1   -8    1   361.60    19.30
  -1   -8    0   413.50    13.50
   1    8    1   144.60    11.10
  -1   -8   -1   162.50     5.10
  -1   -8   -2    45.20     3.30
  -1   -8   -3    82.80     4.10
  -1   -8   -4   250.40     6.80
  -1   -8   -5   326.00     9.00
  -1   -8   -6   598.80    15.30
  -1   -8   -7    61.70     4.50
   1    8    8    10.20     7.90
  -1   -8   -8     2.70     4.30
   1    8    9    16.70     8.60
  -1   -8   -9    22.40     8.20
   1    8   10   202.70    16.10
  -1   -8  -10   201.10    12.80
   1    8   11    21.40     7.70
  -1   -8  -11    21.20     8.30
   1    8   12    28.70    10.80
  -1   -8  -12    47.80    13.30
   1    9   -1   818.20    47.70
  -1   -9    1   781.50    31.00
   1    9    0    23.60    11.90
  -1   -9    0    25.10     6.50
  -1   -9   -1   296.70    15.30
  -1   -9   -2   716.60    32.60
  -1   -9   -3   135.60     5.80
  -1   -9   -4   212.90     8.10
  -1   -9   -5    16.20     4.00
  -1   -9   -6   901.70    30.30
  -1   -9   -7     7.70     4.90
  -1   -9   -8    77.10     7.20
  -1   -9   -9   200.70     9.20
   2   -8   -9   105.60    10.40
  -2    8    9    87.60    16.70
   2   -8   -8    67.30     9.30
  -2    8    8    49.00    14.90
   2   -8   -7    16.70     7.60
  -2    8    7    32.80    13.50
   2   -8   -6    86.30     6.50
  -2    8    6   108.90    16.10
   2   -8   -5    37.30     6.00
  -2    8    5    32.90    13.40
   2   -8   -4   259.00    10.00
   2   -8   -3   342.80    10.90
   2   -8   -2   122.20     7.70
   2   -8   -1   836.70    24.90
   2   -8    0   571.60    17.30
  -2    8    0   647.80    42.00
   2   -8    1    23.90     8.80
  -2    8   -1     6.60    15.40
   2   -7  -11   836.00    30.20
  -2    7   11   791.30    52.20
   2   -7  -10    68.00     7.10
  -2    7   10    76.00    13.60
   2   -7   -9     3.80     5.20
  -2    7    9    -3.00    10.30
   2   -7   -8    15.50     5.10
  -2    7    8    17.40    10.70
   2   -7   -7  1569.10    64.40
  -2    7    7  1497.30    82.50
   2   -7   -6    28.30     4.50
  -2    7    6    17.30     9.70
   2   -7   -5   682.90    19.30
  -2    7    5   691.70    33.80
   2   -7   -4   126.30     6.50
  -2    7    4   151.90    13.80
   2   -7   -3   862.40    25.50
  -2    7    3   933.20    43.60
   2   -7   -2   628.60    18.10
   2   -7   -1   196.40     8.40
   2   -7    0    67.10     5.60
  -2    7    0    58.50     9.40
   2   -7    1  1957.70    47.30
  -2    7   -1  2060.90    89.90
   2   -7    2   783.10    23.20
  -2    7   -2   851.00    31.70
   2   -7    3    -5.80     6.90
  -2    7   -3    17.30    13.60
   2   -7    4    85.10     8.10
  -2    7   -4    76.10     7.30
   2   -6  -13    46.10     8.20
  -2    6   13    32.80     9.50
   2   -6  -12    12.10     6.50
  -2    6   12   -11.70    12.30
   2   -6  -11   207.60     9.80
  -2    6   11   200.90    19.20
   2   -6  -10   608.20    25.30
  -2    6   10   597.50    34.30
   2   -6   -9    78.10     5.60
  -2    6    9    66.00     5.70
   2   -6   -8    -6.00     3.90
  -2    6    8    -1.80     3.90
   2   -6   -7   588.80    14.80
  -2    6    7   593.60    19.00
   2   -6   -6  1896.20    44.90
  -2    6    6  1983.70    56.00
   2   -6   -5    -1.10     2.30
  -2    6    5     2.70     2.70
   2   -6   -4   724.20    15.20
  -2    6    4   749.70    23.70
   2   -6   -3    12.00     2.70
  -2    6    3    17.20     7.80
   2   -6   -2  1174.20    27.30
  -2    6    2  1263.20    35.10
   2   -6   -1     9.90     1.80
  -2    6    1    10.10     1.80
   2   -6    0   261.50     8.70
  -2    6    0   283.40     9.20
   2   -6    1   342.60    11.30
  -2    6   -1   341.00    17.10
   2   -6    2  1627.20    47.30
  -2    6   -2  1472.10    41.00
   2   -6    3   669.70    16.20
  -2    6   -3   694.00    21.80
   2   -6    4   399.80    11.60
  -2    6   -4   426.80    17.10
   2   -6    5     3.30     5.20
  -2    6   -5    -0.20     6.10
   2   -6    6   274.90    16.60
  -2    6   -6   254.60    13.90
   2   -6    7   537.20    30.80
  -2    6   -7   538.20    25.10
  -2    5   14  1421.90    76.20
   2   -5  -13   122.60    10.00
  -2    5   13   118.50     8.30
   2   -5  -12    28.60     7.10
  -2    5   12    31.80     5.60
   2   -5  -11    98.40     7.70
  -2    5   11   102.10    11.60
   2   -5  -10    90.10     7.40
  -2    5   10    84.00     6.00
   2   -5   -9  1261.90    27.50
  -2    5    9  1241.20    51.80
   2   -5   -8   373.70     7.40
  -2    5    8   386.50     9.10
   2   -5   -7   126.90     3.80
  -2    5    7   130.50     5.30
   2   -5   -6   254.90     4.60
  -2    5    6   237.30     5.80
   2   -5   -5  2897.70    49.10
  -2    5    5  2750.00    65.50
   2   -5   -4  1263.80    25.00
  -2    5    4  1306.10    38.00
   2   -5   -3  4991.30   104.40
  -2    5    3  5069.30   146.70
   2   -5   -2   511.10    10.50
  -2    5    2   498.70    15.10
   2   -5   -1  1926.30    38.20
  -2    5    1  1890.50    42.90
   2   -5    0   800.50    15.80
  -2    5    0   819.00    15.50
   2   -5    1   209.50     4.80
  -2    5   -1   219.30     5.10
   2   -5    2   947.50    21.40
  -2    5   -2   933.70    19.80
   2   -5    3     5.20     2.10
  -2    5   -3     8.60     2.50
   2   -5    4   541.60    14.80
  -2    5   -4   526.60    14.60
   2   -5    5   413.60    10.00
  -2    5   -5   408.00    14.50
   2   -5    6   500.20    14.70
  -2    5   -6   484.50    17.90
   2   -5    7   440.50    16.60
  -2    5   -7   433.10    16.90
   2   -5    8   731.00    29.30
  -2    5   -8   772.70    31.80
   2   -5    9     0.40    11.30
  -2    5   -9    10.80     9.00
   2   -4  -14   181.40    11.90
  -2    4   14   163.60     9.60
   2   -4  -13     6.60     8.00
  -2    4   13    -6.30     5.10
   2   -4  -12   341.40    22.00
  -2    4   12   344.70    13.60
   2   -4  -11     5.20     4.50
  -2    4   11     0.30     3.90
   2   -4  -10   350.00    11.10
  -2    4   10   363.80     9.70
   2   -4   -9   161.60     5.20
  -2    4    9   160.80     6.10
   2   -4   -8   878.20    18.30
  -2    4    8   844.80    27.20
   2   -4   -7    98.10     3.00
  -2    4    7   101.00     3.50
   2   -4   -6     1.70     1.70
  -2    4    6     0.40     2.10
   2   -4   -5   599.40     9.70
  -2    4    5   587.20    13.00
   2   -4   -4   649.80    10.90
  -2    4    4   623.30    12.50
   2   -4   -3   738.20    12.90
  -2    4    3   729.50    16.80
   2   -4   -2  9093.90   151.20
  -2    4    2  8749.50   189.50
   2   -4   -1   674.40    10.80
  -2    4    1   637.10    11.80
   2   -4    0  1847.70    29.80
  -2    4    0  1907.30    30.80
   2   -4    1   554.60    11.00
  -2    4   -1   547.00    11.70
   2   -4    2  2543.40    52.20
  -2    4   -2  2526.70    49.10
   2   -4    3   305.80     8.00
  -2    4   -3   308.70     7.30
   2   -4    4  3649.10    84.70
  -2    4   -4  3703.40    75.80
   2   -4    5     3.90     2.80
  -2    4   -5    10.20     2.60
   2   -4    6   777.10    15.90
  -2    4   -6   816.10    19.20
   2   -4    7   385.80    11.20
  -2    4   -7   426.70    15.70
   2   -4    8   119.40     6.70
  -2    4   -8   117.80    13.60
   2   -4    9   128.20     7.20
  -2    4   -9   132.70    11.20
  -2    4  -10  2354.10    96.70
   2   -3  -14    53.20     7.50
  -2    3   14    36.40     7.10
   2   -3  -13   115.00     7.40
  -2    3   13   120.80     8.70
   2   -3  -12  1632.70    46.50
  -2    3   12  1634.30    53.90
   2   -3  -11   774.00    23.80
  -2    3   11   789.80    21.40
   2   -3  -10  1906.50    45.80
  -2    3   10  1872.70    38.30
   2   -3   -9   229.00     6.00
  -2    3    9   234.10     6.40
   2   -3   -8    21.90     1.80
  -2    3    8    19.40     2.30
   2   -3   -7  1763.20    33.80
  -2    3    7  1711.40    32.30
   2   -3   -6   543.90    10.30
  -2    3    6   545.10    10.60
   2   -3   -5  6368.20   112.90
  -2    3    5  6316.20   120.70
   2   -3   -4   481.80     7.10
  -2    3    4   479.40    10.90
   2   -3   -3  1531.20    25.70
  -2    3    3  1508.10    28.20
   2   -3   -2  2049.50    33.00
  -2    3    2  1998.00    43.80
   2   -3   -1    12.40     1.20
  -2    3    1    10.20     1.30
   2   -3    0  3125.50    55.80
  -2    3    0  3003.20    48.80
   2   -3    1    41.80     2.00
  -2    3   -1    41.10     1.80
   2   -3    2  3030.80    58.50
  -2    3   -2  3095.60    55.30
   2   -3    3  1702.30    35.80
  -2    3   -3  1680.90    32.50
   2   -3    4   781.20    15.20
  -2    3   -4   817.90    16.20
   2   -3    5   381.00     8.70
  -2    3   -5   373.30     8.20
   2   -3    6  2454.40    62.30
  -2    3   -6  2470.90    59.60
   2   -3    7  1666.20    34.40
  -2    3   -7  1731.80    38.10
   2   -3    8   278.40     9.20
  -2    3   -8   264.00     9.70
   2   -3    9    -3.60     5.40
  -2    3   -9    13.50     9.90
   2   -3   10   308.50    13.80
  -2    3  -10   273.30    20.80
   2   -3   11    13.30     7.60
  -2    3  -11    25.80    14.30
   2   -2  -14   966.60    39.80
  -2    2   14   910.30    69.50
   2   -2  -13    46.70     6.10
  -2    2   13    45.90     6.20
   2   -2  -12   114.80     7.40
  -2    2   12   120.00     6.00
   2   -2  -11  2267.80    52.30
  -2    2   11  2219.20    41.70
   2   -2  -10  8439.90   405.10
  -2    2   10  8044.10   169.30
   2   -2   -9  3915.40    69.10
  -2    2    9  3574.90    60.70
   2   -2   -8   222.90     4.60
  -2    2    8   217.20     4.50
   2   -2   -7  1411.90    24.70
  -2    2    7  1295.20    20.40
   2   -2   -6  7734.00   128.00
  -2    2    6  7321.00   122.10
   2   -2   -5   780.80    12.60
  -2    2    5   791.40    17.30
   2   -2   -4  3509.50    55.50
  -2    2    4  3517.40    77.70
   2   -2   -3     7.30     0.70
  -2    2    3     6.50     1.00
   2   -2   -2  9429.90   160.80
  -2    2    2  9380.40   156.60
   2   -2   -1  1234.70    20.70
  -2    2    1  1254.90    19.20
  -2    2    0 24594.20   956.00
   2   -2    1  3278.00    63.90
  -2    2   -1  3298.40    54.20
   2   -2    2 12867.20   278.40
  -2    2   -2 12666.70   324.30
   2   -2    3   321.90     6.30
  -2    2   -3   330.40     7.00
   2   -2    4  5587.10   105.30
  -2    2   -4  5565.90   108.10
   2   -2    5     3.30     1.40
  -2    2   -5     1.00     1.50
   2   -2    6  7743.80   182.70
  -2    2   -6  7934.60   228.00
   2   -2    7  1058.30    24.10
  -2    2   -7  1076.00    19.90
   2   -2    8   111.10     4.30
  -2    2   -8   111.50     3.70
   2   -2    9   484.90    17.90
  -2    2   -9   499.60    12.60
   2   -2   10   439.40    21.10
  -2    2  -10   471.80    18.70
   2   -2   11   114.40     9.60
   2   -2   12   320.30    12.30
  -2    2  -12   286.20    24.20
   2   -2   13   818.50    45.10
   2   -1  -14   305.00    14.80
  -2    1   14   266.50    22.00
   2   -1  -13     5.40     5.10
  -2    1   13     4.50     3.60
   2   -1  -12   255.20    11.10
  -2    1   12   251.90    10.30
   2   -1  -11    45.40     4.30
  -2    1   11    47.70     3.40
   2   -1  -10   884.50    20.40
  -2    1   10   914.40    21.90
   2   -1   -9   189.00     4.20
  -2    1    9   184.20     5.00
   2   -1   -8   539.80    10.10
  -2    1    8   507.70     9.60
   2   -1   -7   497.40     8.20
  -2    1    7   474.70     8.50
   2   -1   -6  5415.00    86.20
  -2    1    6  5090.40    89.50
   2   -1   -5    28.80     1.30
  -2    1    5    28.20     1.30
   2   -1   -4  4483.30    68.80
  -2    1    4  4241.90    81.40
   2   -1   -3 16429.10   464.90
   2   -1   -2   360.80     6.00
  -2    1    2   361.70     7.20
   2   -1   -1   895.10    14.10
  -2    1    1   913.60    15.10
   2   -1    0   820.80    16.50
  -2    1    0   811.60    14.70
   2   -1    1  1897.40    36.50
  -2    1   -1  1960.40    33.20
   2   -1    2     4.00     1.10
  -2    1   -2     9.80     1.10
   2   -1    3   129.80     3.00
  -2    1   -3   137.70     3.40
   2   -1    4   128.10     3.60
  -2    1   -4   137.40     3.40
   2   -1    5  4172.40    83.90
  -2    1   -5  4137.50    80.10
   2   -1    6  3878.70    83.70
  -2    1   -6  3946.70    78.80
   2   -1    7   489.70    12.00
  -2    1   -7   502.00    11.60
   2   -1    8  1124.50    24.90
  -2    1   -8  1195.60    24.90
   2   -1    9  2620.20    75.50
  -2    1   -9  2680.50    64.80
   2   -1   10   916.50    29.90
  -2    1  -10   983.10    31.60
   2   -1   11   413.50    15.40
  -2    1  -11   421.70    18.00
   2   -1   12    78.00     5.50
  -2    1  -12    70.50     8.00
   2   -1   13   182.50     8.10
  -2    1  -13   160.60    12.20
   2    0  -14     5.10     6.60
  -2    0   14     6.20    13.30
   2    0  -13   530.20    18.40
  -2    0   13   553.10    22.70
   2    0  -12   554.40    18.00
  -2    0   12   587.70    16.50
   2    0  -11    18.90     4.40
  -2    0   11    14.00     2.80
   2    0  -10    14.90     2.80
  -2    0   10    23.00     2.70
   2    0   -9   154.50     4.10
  -2    0    9   160.60     4.50
   2    0   -8   175.80     4.20
  -2    0    8   168.20     4.10
   2    0   -7  7178.20   138.10
  -2    0    7  7075.00   142.40
   2    0   -6  3228.50    50.80
  -2    0    6  3067.40    53.10
   2    0   -5   306.10     4.90
  -2    0    5   307.50     5.70
   2    0   -4   167.10     2.80
  -2    0    4   163.80     3.20
   2    0   -3  7468.70   115.00
  -2    0    3  7425.90   130.10
   2    0   -2  1753.20    29.80
  -2    0    2  1718.00    26.40
   2    0   -1 12389.20   435.70
  -2    0    1 12177.10   312.00
   2    0    0  1529.70    26.70
  -2    0    0  1522.70    27.40
   2    0    1   831.00    16.20
  -2    0   -1   862.80    14.20
   2    0    2  4270.20    93.10
  -2    0   -2  4391.90    78.60
   2    0    3 12710.20   274.40
  -2    0   -3 13050.90   398.40
   2    0    4  2576.40    49.10
  -2    0   -4  2627.60    58.10
   2    0    5   257.50     5.60
  -2    0   -5   249.80     4.70
   2    0    6  3301.00    96.10
  -2    0   -6  3201.40    65.90
   2    0    7  4481.00   119.80
  -2    0   -7  4545.70    87.00
   2    0    8    87.30     4.40
  -2    0   -8    82.80     3.10
   2    0    9     1.10     3.60
  -2    0   -9     9.20     2.50
   2    0   10    18.50     3.30
  -2    0  -10    22.90     3.90
   2    0   11  1026.00    36.90
  -2    0  -11   958.20    33.90
   2    0   12     1.20     3.30
  -2    0  -12     5.50     6.40
   2    0   13    11.10     4.80
  -2    0  -13    21.70     7.90
   2    0   14   131.50    10.10
  -2    0  -14   113.60    10.90
  -2   -1   14    30.50    14.90
   2    1  -13   555.40    35.70
  -2   -1   13   556.50    24.30
   2    1  -12   382.90    14.10
  -2   -1   12   403.00    16.00
   2    1  -11   954.60    25.50
  -2   -1   11   981.40    29.20
   2    1  -10  1200.40    31.10
  -2   -1   10  1194.40    33.40
   2    1   -9  1452.00    29.70
  -2   -1    9  1378.50    39.00
   2    1   -8   806.50    16.70
  -2   -1    8   801.70    16.30
   2    1   -7   287.80     7.50
  -2   -1    7   288.50     6.90
   2    1   -6  3476.60    64.00
  -2   -1    6  3439.10    64.20
   2    1   -4  1486.30    32.80
  -2   -1    4  1439.60    24.80
   2    1   -3     4.00     0.60
  -2   -1    3     5.50     1.00
   2    1   -2  2933.30    50.70
  -2   -1    2  2947.10    65.90
   2    1    0  1841.30    32.70
  -2   -1    0  1851.10    28.40
   2    1    2  4762.60    81.70
  -2   -1   -2  4748.00    89.40
   2    1    4  3307.90    83.90
  -2   -1   -4  3331.80    63.30
   2    1    5  7814.20   259.50
  -2   -1   -5  7916.40   155.80
   2    1    6  3720.10   109.80
  -2   -1   -6  3728.10    76.30
   2    1    7  2226.70    47.90
  -2   -1   -7  2231.90    43.90
   2    1    8   755.90    17.90
  -2   -1   -8   793.90    19.60
   2    1    9   636.10    15.90
  -2   -1   -9   634.30    16.50
   2    1   10   341.30     8.80
  -2   -1  -10   340.00    11.50
   2    1   11  4251.20   113.80
  -2   -1  -11  4285.30   147.00
   2    1   12    85.80     4.40
  -2   -1  -12    78.50     7.50
   2    1   13   343.30    22.90
  -2   -1  -13   303.90    13.90
   2    1   14    39.70     6.90
  -2   -1  -14    40.30     9.30
   2    2  -13   364.40    29.40
  -2   -2   13   382.20    19.90
  -2   -2   12     6.60     5.70
   2    2  -11    49.20     5.60
  -2   -2   11    48.30     5.30
   2    2  -10   115.40     5.80
  -2   -2   10   122.00     5.60
   2    2   -9  1041.90    23.60
  -2   -2    9  1073.20    31.30
   2    2   -8   838.40    17.50
  -2   -2    8   846.90    22.90
   2    2   -7    19.80     1.60
  -2   -2    7    22.60     1.90
   2    2   -6  1115.20    19.60
  -2   -2    6  1138.50    22.00
   2    2   -5  7165.60   130.20
  -2   -2    5  7410.60   162.60
   2    2   -4  2672.20    44.30
  -2   -2    4  2793.60    53.90
   2    2   -3  1078.30    18.70
  -2   -2    3  1099.40    20.40
   2    2   -2   220.40     3.90
  -2   -2    2   228.20     4.40
   2    2   -1  1212.40    19.10
  -2   -2    1  1211.90    18.20
   2    2    0  5492.20    93.30
  -2   -2    0  5656.50    99.10
   2    2    1 10131.50   222.30
  -2   -2   -1 10279.00   219.60
   2    2    2    84.30     2.00
  -2   -2   -2    81.40     2.00
   2    2    3  3215.20    54.90
  -2   -2   -3  3286.60    59.20
   2    2    4  3168.10    53.30
  -2   -2   -4  3139.60    65.60
   2    2    5 10730.80   270.00
  -2   -2   -5 10830.00   293.00
   2    2    6   477.10     9.10
  -2   -2   -6   497.80    11.90
   2    2    7  2420.60    47.30
  -2   -2   -7  2504.30    61.50
   2    2    8   258.10     5.90
  -2   -2   -8   253.90     7.50
   2    2    9    57.90     2.30
  -2   -2   -9    58.90     3.00
   2    2   10  1151.90    25.20
  -2   -2  -10  1124.90    38.60
   2    2   11  1249.90    30.70
  -2   -2  -11  1304.90    44.30
   2    2   12     4.80     2.10
  -2   -2  -12    15.60     6.50
   2    2   13    44.30     5.20
  -2   -2  -13    42.50     7.10
   2    2   14   372.50    17.60
  -2   -2  -14   336.10    16.40
   2    2   15   219.60    17.10
  -2   -2  -15   177.80    18.70
   2    3  -12   444.60    31.00
  -2   -3   12   408.40    20.00
   2    3  -11   330.70    23.50
  -2   -3   11   370.40    15.00
   2    3  -10   167.70    13.20
  -2   -3   10   182.20     8.20
   2    3   -9   222.50     7.80
  -2   -3    9   228.40     8.10
   2    3   -8  3110.90    77.40
  -2   -3    8  3167.50    86.60
   2    3   -7  2035.40    47.30
  -2   -3    7  2003.20    54.10
   2    3   -6    32.50     2.10
  -2   -3    6    30.70     1.60
   2    3   -5   105.30     2.70
  -2   -3    5    97.10     3.30
   2    3   -4    30.20     1.30
  -2   -3    4    25.00     1.10
   2    3   -3  1169.70    21.20
  -2   -3    3  1219.40    24.10
   2    3   -2   403.90     8.40
  -2   -3    2   409.60     8.30
   2    3   -1  1438.40    34.80
  -2   -3    1  1555.80    25.20
   2    3    0     5.00     0.80
  -2   -3    0     5.30     0.60
   2    3    1  9165.20   157.90
  -2   -3   -1  9656.50   171.70
   2    3    2  8780.50   154.20
  -2   -3   -2  9010.80   221.40
   2    3    3   954.40    16.60
  -2   -3   -3   995.50    17.50
   2    3    4  2653.00    45.90
  -2   -3   -4  2605.90    49.00
   2    3    5   271.50     4.70
  -2   -3   -5   283.80    10.30
   2    3    6  3421.50    51.80
  -2   -3   -6  3518.40   125.90
   2    3    7   149.40     4.10
  -2   -3   -7   138.60     4.70
   2    3    8  1039.00    19.60
  -2   -3   -8  1045.30    26.20
   2    3    9    24.00     2.00
  -2   -3   -9    28.20     4.70
   2    3   10   647.70    14.80
  -2   -3  -10   652.20    26.40
   2    3   11    -0.80     2.80
  -2   -3  -11     6.80     5.30
   2    3   12   274.30     7.80
  -2   -3  -12   282.20    13.40
   2    3   13   126.80     7.60
  -2   -3  -13    83.50     9.40
   2    3   14   347.10    15.50
  -2   -3  -14   326.30    16.90
  -2   -3  -15   142.20    18.90
   2    4  -11   116.30    11.70
  -2   -4   11   114.60     9.20
   2    4  -10   450.40    18.30
  -2   -4   10   426.40    16.90
   2    4   -9   614.70    21.60
  -2   -4    9   627.40    32.40
   2    4   -8  1619.80    39.90
  -2   -4    8  1624.70    50.30
   2    4   -7   550.70    11.80
  -2   -4    7   533.60    17.90
   2    4   -6  3608.70    73.60
  -2   -4    6  3725.40   120.30
   2    4   -5   184.50     5.00
  -2   -4    5   175.90     5.00
   2    4   -4  1166.60    25.10
  -2   -4    4  1181.80    27.10
   2    4   -3    55.70     3.10
  -2   -4    3    63.10     2.80
   2    4   -2 17755.40   675.60
   2    4   -1   991.60    19.10
  -2   -4    1  1041.50    18.00
   2    4    0  4039.60    66.00
  -2   -4    0  4251.10    63.30
   2    4    1    51.90     1.50
  -2   -4   -1    54.00     1.50
   2    4    2   175.90     4.20
  -2   -4   -2   194.60     3.80
   2    4    3    68.90     1.80
  -2   -4   -3    74.80     1.70
   2    4    4 15603.00   558.40
  -2   -4   -4 16207.10   655.60
   2    4    5  1207.20    31.70
  -2   -4   -5  1282.80    25.00
   2    4    6   112.30     3.30
  -2   -4   -6   111.00     5.80
   2    4    7   469.40     8.50
  -2   -4   -7   474.80    13.40
   2    4    8 17301.30   619.40
  -2   -4   -8 18003.00   885.30
   2    4    9  2747.80    52.80
  -2   -4   -9  2782.30    88.00
   2    4   10  3579.10    83.60
  -2   -4  -10  3575.50   139.50
   2    4   11     4.00     3.30
  -2   -4  -11     5.40     8.40
   2    4   12  3296.10   151.10
  -2   -4  -12  3260.60   142.00
   2    4   13    76.20     8.70
  -2   -4  -13    50.50     7.00
   2    4   14   169.50    16.90
  -2   -4  -14   145.00    11.10
   2    4   15   386.90    28.20
  -2   -4  -15   337.20    18.30
   2    5  -10    93.10    11.10
  -2   -5   10    95.50    11.60
   2    5   -9   356.40    17.10
  -2   -5    9   364.50    16.70
   2    5   -8   788.80    28.20
  -2   -5    8   785.20    29.20
   2    5   -7   273.20    10.90
  -2   -5    7   265.20    11.10
   2    5   -6  1147.70    35.30
  -2   -5    6  1187.20    55.90
   2    5   -5   832.80    26.00
  -2   -5    5   841.00    29.60
   2    5   -4  2229.90    51.10
  -2   -5    4  2276.50    56.80
   2    5   -3     8.70     2.50
  -2   -5    3     8.40     1.80
   2    5   -2   196.80     5.60
  -2   -5    2   202.50     5.00
   2    5   -1    64.30     2.60
  -2   -5    1    60.30     1.60
   2    5    0  1973.30    53.20
  -2   -5    0  2049.50    31.10
   2    5    1   678.90    14.40
  -2   -5   -1   688.40    11.30
   2    5    2   250.70     5.60
  -2   -5   -2   257.70     5.20
   2    5    3  6081.60   151.50
  -2   -5   -3  6663.00   120.70
   2    5    4  1062.90    27.60
  -2   -5   -4  1153.00    23.00
   2    5    5   616.30    14.20
  -2   -5   -5   658.00    12.30
   2    5    6    65.60     3.20
  -2   -5   -6    77.60     2.20
   2    5    7  1922.20    36.60
  -2   -5   -7  2018.70    64.10
   2    5    8   547.40    12.50
  -2   -5   -8   550.60    19.10
   2    5    9   288.40     6.60
  -2   -5   -9   253.50    11.50
   2    5   10  4368.50   122.90
  -2   -5  -10  4455.50   209.50
   2    5   11   158.10     5.50
  -2   -5  -11   167.00    12.50
   2    5   12     3.40     3.80
  -2   -5  -12    10.40     5.60
   2    5   13    82.80     7.20
  -2   -5  -13    64.40     8.20
   2    5   14   516.50    23.50
   2    5   15   603.10    39.60
  -2   -5  -15   523.30    33.30
   2    6   -9   221.80    13.60
  -2   -6    9   198.30    15.90
   2    6   -8   597.60    25.00
  -2   -6    8   512.70    33.80
   2    6   -7    40.40    10.00
  -2   -6    7    15.70     7.80
   2    6   -6   808.20    25.90
  -2   -6    6   851.50    43.00
   2    6   -5   291.60    16.20
  -2   -6    5   334.40    16.80
   2    6   -4  1642.70    38.90
  -2   -6    4  1597.50    53.10
   2    6   -3   833.90    25.50
  -2   -6    3   789.20    21.20
   2    6   -2   214.50     6.30
  -2   -6    2   210.60     4.90
   2    6   -1   349.90    10.20
  -2   -6    1   334.10     6.80
   2    6    0  5533.00   134.60
  -2   -6    0  5808.20   131.10
   2    6    1  1567.90    58.20
  -2   -6   -1  1604.80    29.30
  -2   -6   -2    34.00     2.10
   2    6    3    90.40     6.30
  -2   -6   -3    90.00     3.10
   2    6    4    93.50     6.50
  -2   -6   -4    95.50     3.10
   2    6    5    15.80     1.40
  -2   -6   -5    16.00     1.20
   2    6    6   849.30    35.30
  -2   -6   -6   966.30    20.30
   2    6    7   332.30    10.90
  -2   -6   -7   354.60     8.60
   2    6    8   576.90    15.80
  -2   -6   -8   534.80    21.20
   2    6    9    -2.00     2.40
  -2   -6   -9     3.00     3.70
   2    6   10   164.30     7.80
  -2   -6  -10   140.90    11.70
   2    6   11    19.50     4.00
  -2   -6  -11    11.30     9.80
   2    6   12   836.00    37.30
  -2   -6  -12   754.10    42.50
   2    6   13   231.00    12.00
  -2   -6  -13   244.20    20.30
   2    6   14    27.80     7.20
  -2   -6  -14    29.00    14.00
   2    7   -7   210.50    13.70
  -2   -7    7   215.10    17.40
   2    7   -6   123.10     9.80
  -2   -7    6   152.30    13.70
   2    7   -5     2.10     6.20
  -2   -7    5     5.10     8.80
   2    7   -4   780.20    25.10
  -2   -7    4   828.40    39.10
   2    7   -3    44.30     5.30
  -2   -7    3    20.80     7.70
   2    7   -2   225.60     8.60
  -2   -7    2   195.60     8.50
   2    7   -1  1954.60    50.00
  -2   -7    1  1898.80    43.80
   2    7    0     4.40     6.90
  -2   -7    0     5.00     1.90
   2    7    1  2226.20    85.20
  -2   -7   -1  2344.20    51.90
  -2   -7   -2   407.40     9.20
  -2   -7   -3  5804.70   126.00
   2    7    4   378.00    18.50
  -2   -7   -4   391.90    10.00
   2    7    5    -2.10     5.00
  -2   -7   -5    10.00     3.10
   2    7    6    68.10     6.90
  -2   -7   -6    69.30     3.80
   2    7    7  2015.30    54.30
  -2   -7   -7  2113.80    57.30
   2    7    8     2.60     5.70
  -2   -7   -8    12.10     3.20
   2    7    9    10.30     3.70
  -2   -7   -9     3.20     5.10
   2    7   10    16.90     4.50
   2    7   11   308.50    18.70
  -2   -7  -11   311.00    19.90
   2    7   12  1639.00    67.60
  -2   -7  -12  1604.00    90.20
   2    7   13   340.20    25.40
  -2   -7  -13   296.60    23.70
   2    8   -5   304.20    15.70
  -2   -8    5   352.00    23.60
   2    8   -4   420.70    29.30
  -2   -8    4   396.20    27.70
   2    8   -3    85.10    13.30
  -2   -8    3    78.90     8.60
   2    8   -2   262.20    18.10
  -2   -8    2   240.80    14.40
   2    8   -1    34.70     9.60
  -2   -8    1    38.70     6.70
   2    8    0   421.50    22.60
  -2   -8    0   375.90    15.60
  -2   -8   -1    73.20     3.80
  -2   -8   -2   906.00    20.20
  -2   -8   -3     4.00     2.70
  -2   -8   -4   841.60    22.20
  -2   -8   -5   842.90    19.50
   2    8    6   118.60    10.80
  -2   -8   -6   132.50     4.80
   2    8    7    -9.90     6.60
  -2   -8   -7     7.20     5.50
   2    8    8   629.10    30.90
  -2   -8   -8   681.90    42.40
   2    8    9   644.30    31.50
  -2   -8   -9   664.90    26.50
   2    8   10     6.90     8.40
  -2   -8  -10   -12.30    12.60
   2    8   11    13.70     9.20
  -2   -8  -11    24.70    12.60
   2    8   12   117.30     8.80
  -2   -8  -12   124.70    17.80
   2    9   -2    -8.50    12.30
  -2   -9    2    26.90     8.20
   2    9   -1   290.00    22.60
  -2   -9    1   283.70    15.30
   2    9    0   406.10    28.50
  -2   -9    0   364.10    14.70
  -2   -9   -1   587.10    19.80
  -2   -9   -2    20.50     5.50
  -2   -9   -3   126.10     8.90
  -2   -9   -4     4.60     4.10
  -2   -9   -5  1748.20    50.80
  -2   -9   -6   130.70     7.10
  -2   -9   -7    61.70     5.70
   2    9    8    52.90    10.60
  -2   -9   -8    30.70     5.10
   2    9    9   901.90    52.00
  -2   -9   -9   843.50    30.50
   2    9   10    -1.90    10.70
  -2   -9  -10    17.10     9.10
   3   -8   -5    36.40     8.30
  -3    8    5    42.90    15.50
   3   -8   -4   125.90    10.70
   3   -8   -3     4.60     7.20
   3   -8   -2   452.70    19.10
   3   -7  -10   532.60    24.80
  -3    7   10   494.50    37.30
   3   -7   -9    62.70     9.30
  -3    7    9    65.10    16.40
   3   -7   -8   646.70    28.60
  -3    7    8   545.50    35.40
   3   -7   -7    18.20     7.80
  -3    7    7    -9.20    11.60
   3   -7   -6   834.80    36.70
  -3    7    6   763.70    57.20
   3   -7   -5    73.80     7.50
  -3    7    5    87.20    13.80
   3   -7   -4   549.70    20.60
  -3    7    4   571.60    35.90
   3   -7   -3   232.20     9.30
  -3    7    3   244.00    20.20
   3   -7   -2   153.40     9.20
   3   -7   -1  1388.10    54.10
   3   -7    0   354.70    14.00
  -3    7    0   333.10    23.90
   3   -7    1    12.70     5.30
  -3    7   -1    15.80    13.00
   3   -7    2   413.80    16.10
  -3    7   -2   411.80    28.10
   3   -7    3   459.90    20.80
  -3    7   -3   520.90    32.40
   3   -6  -11     4.80     7.20
  -3    6   11    10.40     6.80
   3   -6  -10   -10.90     5.70
  -3    6   10     1.40     6.50
   3   -6   -9    69.50     8.20
  -3    6    9    67.60     6.70
   3   -6   -8   428.90    13.30
  -3    6    8   431.10    25.60
   3   -6   -7   127.50     6.20
  -3    6    7   158.20     7.60
   3   -6   -6   113.80     7.40
  -3    6    6   122.60     6.30
   3   -6   -5     6.40     3.70
  -3    6    5     4.10     3.50
   3   -6   -4   202.00     7.30
  -3    6    4   197.60     8.20
   3   -6   -3   256.90     9.80
  -3    6    3   279.10    10.00
   3   -6   -2   608.80    18.90
  -3    6    2   607.30    20.50
   3   -6   -1   354.80    12.60
  -3    6    1   361.40    12.90
   3   -6    0   168.10     7.90
  -3    6    0   160.70     7.00
   3   -6    1   417.00    14.20
  -3    6   -1   422.70    14.60
   3   -6    2   279.80    10.20
  -3    6   -2   262.90    10.90
   3   -6    3   236.30     9.30
  -3    6   -3   196.90     8.90
   3   -6    4   282.20    12.10
  -3    6   -4   234.60    12.50
   3   -6    5   617.30    23.20
  -3    6   -5   637.70    27.70
   3   -6    6   531.30    21.00
  -3    6   -6   564.00    25.40
   3   -5  -13     5.10     7.00
  -3    5   13     8.90     8.30
   3   -5  -12    74.40     7.10
  -3    5   12    89.80     9.50
   3   -5  -11   187.40     8.60
  -3    5   11   155.20    16.70
   3   -5  -10   303.40    10.70
  -3    5   10   307.80    18.80
   3   -5   -9  1166.30    32.40
  -3    5    9  1169.10    54.10
   3   -5   -8  1156.00    27.90
  -3    5    8  1128.60    29.00
   3   -5   -7    91.10     3.50
  -3    5    7    98.10     4.70
   3   -5   -6   326.40     6.30
  -3    5    6   346.10     9.40
   3   -5   -5  3022.90    56.60
  -3    5    5  3149.10    73.70
   3   -5   -4  1475.90    28.80
  -3    5    4  1477.90    44.00
   3   -5   -3   151.50     3.80
  -3    5    3   155.40     5.30
   3   -5   -2  1832.10    41.60
  -3    5    2  1766.60    52.90
   3   -5   -1  5089.00   127.70
  -3    5    1  4953.40   101.50
   3   -5    0    16.30     3.20
  -3    5    0    10.90     2.90
   3   -5    1   548.00    12.90
  -3    5   -1   554.60    17.90
   3   -5    2    10.70     2.90
  -3    5   -2    -0.40     4.40
   3   -5    3  3408.20    87.60
  -3    5   -3  3341.20    99.50
   3   -5    4   999.80    30.50
  -3    5   -4   978.20    29.60
   3   -5    5    43.10     8.40
  -3    5   -5    30.30     5.70
   3   -5    6   150.30     7.80
  -3    5   -6   139.70     9.30
   3   -5    7   231.00    17.80
  -3    5   -7   243.90    13.20
   3   -5    8    31.40     6.10
  -3    5   -8    31.10    10.00
   3   -4  -13   320.80    13.70
  -3    4   13   345.50    16.80
   3   -4  -12     8.80     5.50
  -3    4   12    15.60     7.30
   3   -4  -11    37.30     4.80
  -3    4   11    31.10     6.30
   3   -4  -10   153.40     5.80
  -3    4   10   160.40     8.40
   3   -4   -9    31.80     3.40
  -3    4    9    30.70     3.70
   3   -4   -8  1297.20    29.10
  -3    4    8  1258.00    26.00
   3   -4   -7   923.90    16.60
  -3    4    7   936.80    19.40
   3   -4   -6  2279.50    39.60
  -3    4    6  2245.80    48.90
   3   -4   -5  1988.10    32.30
  -3    4    5  1977.10    42.80
   3   -4   -4  1952.50    29.50
  -3    4    4  1966.90    42.80
   3   -4   -3  1964.00    36.20
  -3    4    3  1891.60    42.50
   3   -4   -2  8485.20   166.80
  -3    4    2  8301.40   250.70
   3   -4   -1  1223.60    25.40
  -3    4    1  1186.80    19.90
   3   -4    0    79.10     2.90
  -3    4    0    82.00     3.10
   3   -4    1  4292.50    94.20
  -3    4   -1  4194.80    70.10
   3   -4    2   248.20     6.40
  -3    4   -2   252.70     6.70
   3   -4    3   403.10     9.80
  -3    4   -3   387.30     9.60
   3   -4    4   109.30     4.50
  -3    4   -4    98.70     4.20
   3   -4    5   586.60    14.90
  -3    4   -5   563.70    13.20
   3   -4    6    81.80     5.70
  -3    4   -6    82.50     6.70
   3   -4    7   740.30    18.70
  -3    4   -7   747.70    24.40
   3   -4    8  1669.60    58.50
  -3    4   -8  1804.70    69.10
   3   -4    9    35.70     8.30
  -3    4   -9    40.80     9.70
   3   -3  -14    17.70     7.30
   3   -3  -13    89.70     8.70
   3   -3  -12    39.70     6.00
  -3    3   12    48.20     9.70
   3   -3  -11   275.90    10.20
  -3    3   11   288.60    14.90
   3   -3  -10   661.70    17.50
  -3    3   10   638.90    23.00
   3   -3   -9  1243.50    26.60
  -3    3    9  1161.70    35.30
   3   -3   -8   116.30     3.60
  -3    3    8   115.40     4.80
   3   -3   -7  1014.40    18.10
  -3    3    7  1024.90    23.80
   3   -3   -6    -0.60     1.50
  -3    3    6     1.50     2.50
   3   -3   -5     5.50     1.30
  -3    3    5     4.30     2.00
   3   -3   -4    14.80     1.20
  -3    3    4    17.20     1.80
   3   -3   -3  4186.70    62.60
  -3    3    3  4207.70    74.80
   3   -3   -2  1869.60    31.40
  -3    3    2  1869.50    31.50
   3   -3   -1   298.00     6.30
  -3    3    1   286.40     5.20
   3   -3    0   610.00    11.90
  -3    3    0   596.30    10.90
   3   -3    1   922.70    19.80
  -3    3   -1   905.60    17.40
   3   -3    2    40.80     2.50
  -3    3   -2    35.20     2.10
   3   -3    3   605.80    12.40
  -3    3   -3   604.00    11.60
   3   -3    4    68.20     3.00
  -3    3   -4    70.80     3.10
   3   -3    5  1300.30    27.00
  -3    3   -5  1268.80    28.50
   3   -3    6  2432.00    51.60
  -3    3   -6  2498.50    83.90
   3   -3    7   645.30    15.00
  -3    3   -7   606.20    21.70
   3   -3    8   345.60    20.80
  -3    3   -8   327.50    20.80
   3   -3    9   640.40    21.10
  -3    3   -9   623.10    31.20
   3   -3   10   910.10    38.80
  -3    3  -10   920.10    57.70
   3   -3   11    15.60     8.20
   3   -2  -14    57.30     7.80
   3   -2  -13   217.30    12.80
  -3    2   13   243.20    13.10
   3   -2  -12   303.30    13.10
  -3    2   12   310.30    10.40
   3   -2  -11  1353.60    35.80
  -3    2   11  1276.30    30.50
   3   -2  -10  1654.20    36.90
  -3    2   10  1582.70    31.20
   3   -2   -9   369.60     9.30
  -3    2    9   334.30    11.90
   3   -2   -8   104.00     2.70
  -3    2    8    91.20     3.30
   3   -2   -7   107.70     2.60
  -3    2    7    95.20     3.70
   3   -2   -6  1552.70    22.70
  -3    2    6  1529.10    32.20
   3   -2   -5  1346.80    19.70
  -3    2    5  1345.30    28.90
   3   -2   -4   119.80     2.30
  -3    2    4   124.90     3.20
   3   -2   -3    17.60     1.00
  -3    2    3    19.30     1.50
   3   -2   -2   518.10     8.20
  -3    2    2   505.70     8.40
   3   -2   -1   290.40     5.90
  -3    2    1   263.30     5.00
   3   -2    0   523.20    10.40
  -3    2    0   522.10     8.40
   3   -2    1  4824.00    87.70
  -3    2   -1  4691.60    75.20
   3   -2    2  2447.60    50.30
  -3    2   -2  2487.60    42.60
   3   -2    3  1822.80    34.40
  -3    2   -3  1822.80    49.90
   3   -2    4  3692.60    73.50
  -3    2   -4  3618.00    68.30
   3   -2    5  1223.70    25.20
  -3    2   -5  1233.60    23.10
   3   -2    6    47.40     2.90
  -3    2   -6    53.80     2.60
   3   -2    7   580.00    12.20
  -3    2   -7   583.00    14.20
   3   -2    8  1795.40    53.00
  -3    2   -8  1766.60    41.30
   3   -2    9     4.80     3.60
  -3    2   -9    -1.80     4.30
   3   -2   10   133.20     8.30
  -3    2  -10   138.80     8.40
   3   -2   11   291.10    15.40
  -3    2  -11   313.10    23.30
   3   -2   12  1501.70    84.90
   3   -1  -14    34.60     7.50
  -3    1   14    18.80    13.10
   3   -1  -13    30.40     5.40
  -3    1   13    30.10     7.50
   3   -1  -12   148.20     7.50
  -3    1   12   149.60     6.20
   3   -1  -11   239.10     6.40
  -3    1   11   245.10     8.20
   3   -1  -10    98.30     3.60
  -3    1   10    97.40     3.80
   3   -1   -9   734.90    14.20
  -3    1    9   670.20    14.70
   3   -1   -8   822.70    13.70
  -3    1    8   764.10    17.00
   3   -1   -7   557.70     9.70
  -3    1    7   524.60    11.70
   3   -1   -6   574.90     8.50
  -3    1    6   547.40    10.10
   3   -1   -5  4077.00    56.30
  -3    1    5  3890.30    68.30
   3   -1   -4  2735.80    38.30
  -3    1    4  2617.20    40.50
   3   -1   -3   731.80    11.30
  -3    1    3   736.40    13.30
   3   -1   -2    24.90     0.90
  -3    1    2    27.10     1.50
   3   -1   -1  5116.50    86.30
  -3    1    1  5186.80    87.20
   3   -1    0  3062.60    53.40
  -3    1    0  2948.30    51.10
   3   -1    1  7647.50   141.40
  -3    1   -1  7678.70   134.60
   3   -1    2  1455.30    29.10
  -3    1   -2  1485.30    26.50
   3   -1    3  7909.90   143.00
  -3    1   -3  7999.30   124.10
   3   -1    4    28.00     1.80
  -3    1   -4    30.80     1.80
   3   -1    5   787.80    16.10
  -3    1   -5   784.80    15.40
   3   -1    6    13.40     1.80
  -3    1   -6     4.80     2.00
   3   -1    8   336.00    10.30
  -3    1   -8   323.80    10.10
   3   -1    9    53.40     3.70
  -3    1   -9    49.20     5.10
   3   -1   10   795.20    36.30
  -3    1  -10   936.80    31.40
  -3    1  -11  1162.20    39.10
   3   -1   12     0.70     4.30
  -3    1  -12    -7.00     6.80
   3   -1   13    11.40     4.90
  -3    1  -13    17.80    11.90
   3    0  -14    10.00    14.50
   3    0  -13    40.70     7.70
  -3    0   13    21.60     4.90
   3    0  -12   441.30    16.00
  -3    0   12   445.30    14.80
   3    0  -11   259.40    14.60
  -3    0   11   250.70     9.80
   3    0  -10   230.10     6.20
  -3    0   10   228.50     7.30
   3    0   -9   728.70    18.60
  -3    0    9   709.20    17.90
   3    0   -8  2010.60    32.30
  -3    0    8  1888.80    36.20
   3    0   -7    35.50     1.90
  -3    0    7    33.50     2.20
   3    0   -6   781.70    11.90
  -3    0    6   742.80    13.80
   3    0   -5    65.30     1.70
  -3    0    5    62.20     2.30
   3    0   -4  4572.40    64.90
  -3    0    4  4405.00    64.30
   3    0   -3  1765.20    26.10
  -3    0    3  1703.20    25.50
   3    0   -2   893.70    13.40
  -3    0    2   868.50    13.20
   3    0   -1   382.60     6.10
  -3    0    1   370.80     6.40
   3    0    0  3249.30    55.50
  -3    0    0  3317.50    60.50
   3    0    1     2.80     1.10
  -3    0   -1     3.60     1.10
   3    0    2   106.70     2.70
  -3    0   -2   103.30     2.60
   3    0    3    30.90     1.50
  -3    0   -3    29.70     1.40
   3    0    4  5045.70    99.10
  -3    0   -4  5090.40    90.90
   3    0    5  3345.30    63.40
  -3    0   -5  3455.20    69.50
   3    0    6  2740.50    71.00
  -3    0   -6  2857.20    65.50
   3    0    7  3715.40    74.80
  -3    0   -7  3784.40    76.00
   3    0    8   584.30    13.70
  -3    0   -8   584.90    15.10
   3    0    9   632.00    23.60
  -3    0   -9   605.60    20.20
   3    0   10    -8.60     6.00
   3    0   11   304.00     9.90
  -3    0  -11   315.90    12.70
   3    0   12   371.80    14.10
  -3    0  -12   364.80    15.90
   3    0   13   193.40     8.80
  -3    0  -13   180.60    13.30
   3    1  -13   155.70    18.80
  -3   -1   13   188.90    10.60
   3    1  -12   543.70    19.20
  -3   -1   12   557.70    21.60
   3    1  -11   606.60    34.30
  -3   -1   11   672.10    35.90
   3    1  -10   720.80    23.50
  -3   -1   10   742.40    19.50
   3    1   -9   480.80    13.60
  -3   -1    9   491.90    13.00
   3    1   -8   280.80     8.00
  -3   -1    8   275.80    10.70
   3    1   -7  2673.80    52.00
  -3   -1    7  2661.80    52.40
   3    1   -6   478.70     8.30
  -3   -1    6   465.10    11.10
   3    1   -5    23.00     1.10
  -3   -1    5    23.50     1.80
   3    1   -4  2496.70    36.00
  -3   -1    4  2514.40    49.30
   3    1   -3  4391.50    64.10
  -3   -1    3  4365.20    65.10
   3    1   -2   839.50    12.40
  -3   -1    2   820.80    12.70
   3    1   -1   309.70     4.40
  -3   -1    1   315.00     4.90
   3    1    0  8942.70   144.30
  -3   -1    0  8987.90   140.20
   3    1    1  8584.30   136.50
  -3   -1   -1  8685.60   164.80
   3    1    2  1927.40    32.40
  -3   -1   -2  1952.20    34.10
   3    1    3  4227.10    83.50
  -3   -1   -3  4354.50    81.10
   3    1    4   112.90     2.40
  -3   -1   -4   118.10     3.10
   3    1    5    18.80     3.70
  -3   -1   -5    13.30     2.40
   3    1    6  1473.90    33.00
  -3   -1   -6  1447.80    27.30
   3    1    7    35.00     2.30
  -3   -1   -7    37.00     2.70
   3    1    8   309.60    11.80
  -3   -1   -8   305.30     8.00
   3    1    9   145.70     4.90
  -3   -1   -9   137.70     6.00
   3    1   10  1023.70    25.50
  -3   -1  -10  1021.20    39.20
   3    1   11   324.50    12.30
  -3   -1  -11   298.90    12.60
   3    1   12   933.40    25.70
  -3   -1  -12   939.20    32.20
   3    1   13     4.80     5.40
  -3   -1  -13    -5.80     7.70
  -3   -1  -14   408.70    18.90
  -3   -2   13    32.90     7.10
  -3   -2   12    53.10     6.00
   3    2  -11   227.30    17.40
  -3   -2   11   225.70    10.30
   3    2  -10    93.00     5.50
  -3   -2   10    80.80     5.70
   3    2   -9   176.20     5.90
  -3   -2    9   196.30     7.80
   3    2   -8    94.20     3.40
  -3   -2    8    88.10     4.50
   3    2   -7     0.90     2.00
  -3   -2    7    -0.20     2.40
   3    2   -6   610.60    11.90
  -3   -2    6   591.70    12.20
   3    2   -5   548.00     9.20
  -3   -2    5   531.80    10.80
   3    2   -4  1495.20    23.10
  -3   -2    4  1529.20    28.90
   3    2   -3   857.40    13.30
  -3   -2    3   864.60    15.90
   3    2   -2  2280.30    33.90
  -3   -2    2  2325.60    39.00
   3    2   -1  1531.10    24.50
  -3   -2    1  1584.10    23.60
   3    2    0 10282.40   171.30
  -3   -2    0 10536.90   172.90
   3    2    1  4895.70    77.40
  -3   -2   -1  4952.30    76.00
   3    2    2   482.30     8.00
  -3   -2   -2   498.10     7.80
   3    2    3    65.50     1.80
  -3   -2   -3    56.30     2.00
   3    2    4  3936.40    70.70
  -3   -2   -4  3973.90    70.30
   3    2    5   836.80    16.20
  -3   -2   -5   836.10    15.30
   3    2    6  6148.40   136.20
  -3   -2   -6  6103.60   136.80
   3    2    7  2993.70    56.50
  -3   -2   -7  3051.90    66.10
   3    2    8  3449.30    90.10
  -3   -2   -8  3450.10    94.30
   3    2    9  1112.20    27.90
  -3   -2   -9  1143.10    60.00
   3    2   10   114.80     4.40
  -3   -2  -10   115.90     7.10
   3    2   11   167.30     7.80
  -3   -2  -11   139.70     8.90
   3    2   12   717.30    20.30
  -3   -2  -12   698.30    26.10
   3    2   13    45.70     6.00
  -3   -2  -13    31.80     7.60
   3    2   14   505.60    32.70
  -3   -2  -14   452.50    29.40
   3    3  -12    19.50    13.50
  -3   -3   12    15.30     6.30
   3    3  -11   128.00    15.60
  -3   -3   11   123.60     8.40
   3    3  -10  1153.30    49.80
  -3   -3   10  1198.60    41.80
   3    3   -9  1113.10    48.80
  -3   -3    9  1183.30    39.20
   3    3   -8   242.60     7.40
  -3   -3    8   247.60    12.60
   3    3   -7   763.90    15.50
  -3   -3    7   778.20    24.40
   3    3   -6   398.90     6.90
  -3   -3    6   408.60    10.40
   3    3   -5   355.40     5.80
  -3   -3    5   368.30     8.10
   3    3   -4    75.30     2.70
  -3   -3    4    74.20     2.70
   3    3   -3  2513.00    60.20
  -3   -3    3  2676.80    58.90
   3    3   -2   241.50     4.90
  -3   -3    2   250.60     4.60
   3    3   -1   317.50     5.70
  -3   -3    1   331.30     5.00
   3    3    0   692.40    11.50
  -3   -3    0   726.30    10.80
   3    3    1  3081.40    55.70
  -3   -3   -1  3164.60    48.50
   3    3    2    58.70     1.60
  -3   -3   -2    59.10     1.40
   3    3    3  5746.70   103.30
  -3   -3   -3  5793.00    97.90
   3    3    4  1179.10    22.10
  -3   -3   -4  1197.30    19.70
   3    3    5  5009.20    87.80
  -3   -3   -5  5157.40   179.30
   3    3    6  3206.70    54.80
  -3   -3   -6  3309.40    82.30
   3    3    7    27.00     1.60
  -3   -3   -7    26.90     2.60
   3    3    8   488.90     8.90
  -3   -3   -8   499.50    12.30
   3    3    9  1021.60    21.20
  -3   -3   -9   998.40    41.40
   3    3   10   744.70    16.00
  -3   -3  -10   733.80    26.30
   3    3   11   357.90    10.20
  -3   -3  -11   402.90    20.20
   3    3   12    -2.90     5.00
  -3   -3  -12     5.00     6.80
   3    3   13  1278.50    65.10
  -3   -3  -13  1168.00    48.90
   3    3   14   136.80     9.80
  -3   -3  -14   122.90    11.10
   3    3   15   108.50    11.90
  -3   -3  -15   117.70    11.90
   3    4  -11     4.00     9.50
  -3   -4   11     6.90     6.70
   3    4  -10  1831.10   103.60
  -3   -4   10  1982.70    75.30
   3    4   -9   424.40    22.10
  -3   -4    9   405.70    15.80
   3    4   -8  2058.00    52.50
  -3   -4    8  2038.20    69.20
   3    4   -7   459.40    12.30
  -3   -4    7   480.20    17.00
   3    4   -6  1083.70    26.70
  -3   -4    6  1116.70    32.20
   3    4   -5    18.00     2.80
  -3   -4    5    15.80     2.40
   3    4   -4  4141.70    79.60
  -3   -4    4  4239.90    89.60
   3    4   -3  1245.10    26.30
  -3   -4    3  1270.40    29.10
   3    4   -2   609.00    12.00
  -3   -4    2   679.20    13.10
   3    4   -1   390.00     6.90
  -3   -4    1   422.70     7.20
   3    4    0   703.40    11.20
  -3   -4    0   732.70    11.20
   3    4    1  2346.40    41.40
  -3   -4   -1  2524.80    37.40
   3    4    2  9095.20   147.60
  -3   -4   -2  9538.90   181.60
   3    4    3   984.60    17.50
  -3   -4   -3  1035.50    16.50
   3    4    4    86.70     2.50
  -3   -4   -4    86.90     2.20
   3    4    5   864.40    16.30
  -3   -4   -5   859.00    17.30
   3    4    6  1180.00    20.50
  -3   -4   -6  1214.60    28.80
   3    4    7   258.10     5.60
  -3   -4   -7   255.00     8.40
   3    4    8  1314.40    32.70
  -3   -4   -8  1304.90    35.50
   3    4    9  1226.20    29.60
  -3   -4   -9  1234.90    51.00
   3    4   10    93.00     4.60
  -3   -4  -10    84.90    10.10
   3    4   11    31.30     3.90
  -3   -4  -11    29.20     6.50
   3    4   12   115.80     6.10
  -3   -4  -12   110.50     8.50
   3    4   13    36.40     6.10
  -3   -4  -13    36.30     8.70
   3    4   14    16.20     6.30
  -3   -4  -14     1.20     9.70
   3    4   15    65.60    11.40
  -3   -4  -15    52.10    11.80
   3    5  -10   -13.70     9.20
  -3   -5   10    21.00     9.20
   3    5   -9   351.20    17.60
  -3   -5    9   354.20    15.80
   3    5   -8   116.70     8.10
  -3   -5    8   143.90     8.00
   3    5   -7    92.20     7.30
  -3   -5    7   101.10     6.60
   3    5   -6  1383.40    44.10
  -3   -5    6  1368.50    42.90
   3    5   -5   201.90     6.50
  -3   -5    5   195.90     8.10
   3    5   -4   307.30     8.30
  -3   -5    4   319.50     9.70
   3    5   -3   228.10     6.50
  -3   -5    3   232.40     7.10
   3    5   -2  1682.90    31.80
  -3   -5    2  1837.20    43.90
   3    5   -1  1044.20    20.40
  -3   -5    1  1101.00    20.30
   3    5    0    94.00     2.60
  -3   -5    0   102.30     2.20
   3    5    1     5.90     1.30
  -3   -5   -1     6.70     1.10
   3    5    2   819.20    14.80
  -3   -5   -2   865.80    13.70
   3    5    3   427.80     9.40
  -3   -5   -3   463.70     7.60
   3    5    4   280.80     6.00
  -3   -5   -4   298.50     6.00
   3    5    5   124.60     4.00
  -3   -5   -5   134.70     3.50
   3    5    6     9.80     1.90
  -3   -5   -6     5.50     1.30
   3    5    7  2838.30    66.70
  -3   -5   -7  2999.20    98.90
   3    5    8  2546.30    72.60
  -3   -5   -8  2613.20   108.80
   3    5    9   661.30    16.20
  -3   -5   -9   700.30    27.20
   3    5   10    97.30     4.70
  -3   -5  -10    97.50     9.50
   3    5   11   437.70    12.50
  -3   -5  -11   427.50    16.40
   3    5   12   363.80    13.50
  -3   -5  -12   326.70    16.10
   3    5   13   117.60    11.50
  -3   -5  -13    95.50    10.70
   3    5   14     8.80     8.20
  -3   -5  -14    13.10    13.30
   3    6   -9   434.00    21.00
  -3   -6    9   402.90    27.40
   3    6   -8   194.50    12.50
  -3   -6    8   222.80    15.70
   3    6   -7    46.70     7.00
  -3   -6    7    44.00     9.10
   3    6   -6     2.60     6.10
  -3   -6    6     4.80     6.40
   3    6   -5   187.00     8.40
  -3   -6    5   201.70     8.20
   3    6   -4   624.00    15.30
  -3   -6    4   625.30    21.80
   3    6   -3   164.00     5.80
  -3   -6    3   160.30     4.90
   3    6   -2   134.30     4.70
  -3   -6    2   140.00     3.90
   3    6   -1   862.60    22.40
  -3   -6    1   873.20    18.70
   3    6    0  2036.90    45.00
  -3   -6    0  2075.60    32.50
   3    6    1    51.20     2.90
  -3   -6   -1    58.20     2.10
   3    6    2   360.40    10.00
  -3   -6   -2   371.90     7.70
   3    6    3   260.90     7.40
  -3   -6   -3   274.70     6.10
   3    6    4  1530.90    41.10
  -3   -6   -4  1639.10    33.70
   3    6    5   340.20     9.90
  -3   -6   -5   358.30     8.10
   3    6    6  1116.20    27.30
  -3   -6   -6  1177.40    25.40
   3    6    7  1121.30    33.30
  -3   -6   -7  1213.40    29.30
   3    6    8   707.30    18.80
  -3   -6   -8   635.40    23.60
   3    6    9   294.60    10.40
  -3   -6   -9   291.50    12.50
   3    6   10    99.80     6.40
  -3   -6  -10    96.00     8.10
   3    6   11    -3.70     4.30
  -3   -6  -11    -0.40     9.90
   3    6   12  1223.00    38.90
   3    6   13    11.50     6.40
   3    6   14    28.90     7.90
   3    7   -7   110.80    17.20
  -3   -7    7   106.10     9.50
   3    7   -6    -3.30     7.80
  -3   -7    6    -2.40     9.00
   3    7   -5    90.10     9.00
  -3   -7    5   116.80    11.30
   3    7   -4   724.40    23.10
  -3   -7    4   764.20    47.10
   3    7   -3   553.60    16.80
  -3   -7    3   574.00    28.30
   3    7   -2    14.90     4.40
  -3   -7    2    18.40     3.90
   3    7   -1  2135.80    58.10
  -3   -7    1  2241.70    51.60
   3    7    0   352.50    12.70
  -3   -7    0   343.10     6.80
   3    7    1  5118.90   192.90
  -3   -7   -1  5109.40   127.60
  -3   -7   -2  1134.40    28.60
   3    7    3  1501.20    59.80
  -3   -7   -3  1581.40    41.70
   3    7    4   540.40    21.90
  -3   -7   -4   548.50    12.80
   3    7    5  2483.10    62.80
  -3   -7   -5  2623.90    60.90
   3    7    6    40.80     3.10
  -3   -7   -6    34.60     2.30
   3    7    7   234.20     8.00
  -3   -7   -7   225.90     6.00
   3    7    8   409.80    13.50
  -3   -7   -8   387.90    12.30
   3    7    9   110.30     6.00
  -3   -7   -9   117.70    13.10
   3    7   10   316.70    12.20
  -3   -7  -10   325.70    19.90
   3    7   11   446.30    16.90
  -3   -7  -11   458.50    30.50
   3    7   12    51.60     6.90
  -3   -7  -12    52.60    14.00
   3    7   13   109.30     9.10
  -3   -7  -13   100.90    16.60
   3    8   -5    25.20     7.50
  -3   -8    5    -4.10     9.90
   3    8   -4    42.50     8.50
  -3   -8    4    26.90     9.80
   3    8   -3     5.10     5.70
  -3   -8    3    -2.70     6.40
   3    8   -2  2140.10    88.80
  -3   -8    2  2143.00    71.10
   3    8   -1     2.20     9.70
  -3   -8    1     5.20     6.00
   3    8    0   332.10    19.10
  -3   -8    0   337.30    14.90
  -3   -8   -1  1019.40    29.80
  -3   -8   -2   776.20    17.10
  -3   -8   -3    93.20     3.90
   3    8    4   184.90    12.10
  -3   -8   -4   199.40     6.60
   3    8    5   487.60    22.70
  -3   -8   -5   537.00    19.10
   3    8    6   840.10    38.80
  -3   -8   -6   917.60    26.70
   3    8    7  1143.30    51.70
  -3   -8   -7  1269.30    46.60
   3    8    8   143.60     5.90
  -3   -8   -8   171.30    14.30
   3    8    9    71.00     5.50
  -3   -8   -9    54.50    12.10
   3    8   10   141.90     8.20
  -3   -8  -10   126.50    16.10
   3    8   11     8.90     5.40
   3    8   12    -5.30     6.50
   3    9   -2   249.10    20.90
  -3   -9    2   240.80    13.90
   3    9   -1   233.30    21.90
  -3   -9    1   215.20    11.90
  -3   -9    0    91.70     8.50
  -3   -9   -1    11.30     6.50
  -3   -9   -2   107.80     7.50
  -3   -9   -3   206.80    10.80
  -3   -9   -4   249.90     9.40
  -3   -9   -5   348.50    12.00
   3    9    6     7.10     7.60
  -3   -9   -6    21.10     4.50
   3    9    7     7.50     8.90
  -3   -9   -7   -19.60     8.50
   3    9    8     4.80    10.20
  -3   -9   -8    -1.40     7.40
  -3   -9   -9   159.70    11.50
   3    9   10    21.00    10.40
  -3   -9  -10    12.20    15.70
  -3  -10   -4    33.00    14.90
  -3  -10   -5   543.10    37.90
   4   -7   -7    70.00     9.30
  -4    7    7    60.30    16.50
   4   -7   -6    69.70     9.00
  -4    7    6    60.40    12.80
   4   -7   -5   173.20    11.50
  -4    7    5   165.30    20.60
   4   -7   -4   257.30    14.40
  -4    7    4   268.00    23.10
   4   -7   -3    89.60     8.80
  -4    7    3    94.50    17.30
   4   -7   -2   795.20    47.70
  -4    7    2   779.50    49.40
   4   -7   -1   597.00    24.20
   4   -7    0    21.30     7.40
   4   -6  -10    11.90     8.80
  -4    6   10     2.60     7.70
   4   -6   -9     5.60     9.80
  -4    6    9     3.10     6.80
   4   -6   -8   815.60    33.60
  -4    6    8   768.50    33.50
   4   -6   -7    21.90     7.10
  -4    6    7    28.40     5.90
   4   -6   -6   640.50    26.30
  -4    6    6   590.60    23.60
   4   -6   -5   179.70     9.90
  -4    6    5   184.60     9.10
   4   -6   -4   530.20    19.70
  -4    6    4   508.80    18.70
   4   -6   -3   482.20    17.20
  -4    6    3   437.00    15.30
   4   -6   -2   102.90     7.60
  -4    6    2    97.30     6.30
   4   -6   -1    41.40     6.30
  -4    6    1    33.00     4.80
   4   -6    0  1745.80    51.70
  -4    6    0  1768.70    64.20
   4   -6    1   956.10    34.60
  -4    6   -1  1006.40    39.90
   4   -6    2    39.90     5.90
  -4    6   -2    28.50     6.20
   4   -6    3    58.20     6.90
  -4    6   -3    52.20     7.50
   4   -6    4  2342.40    80.80
  -4    6   -4  2411.30   118.70
   4   -5  -11   295.40    16.20
  -4    5   11   275.00    14.40
   4   -5  -10    39.20     6.30
  -4    5   10    55.30     7.50
   4   -5   -9    25.80     5.30
  -4    5    9    27.60     5.80
   4   -5   -8   306.80    11.00
  -4    5    8   329.20    12.70
   4   -5   -7  1409.30    49.90
  -4    5    7  1393.90    40.60
   4   -5   -6     3.00     5.20
  -4    5    6     7.50     4.40
   4   -5   -5   242.70    10.00
  -4    5    5   242.80    10.10
   4   -5   -4    -0.90     3.20
  -4    5    4     3.50     4.20
   4   -5   -3  1105.20    31.80
  -4    5    3  1074.70    32.00
   4   -5   -2    -2.10     4.20
  -4    5    2     3.70     4.00
   4   -5   -1   162.20     7.40
  -4    5    1   182.80     8.10
   4   -5    0   206.30     8.40
  -4    5    0   217.20     7.70
   4   -5    1  1579.60    50.40
  -4    5   -1  1639.80    53.90
   4   -5    2   527.40    16.70
  -4    5   -2   512.20    18.40
   4   -5    3   259.50     9.50
  -4    5   -3   256.50    11.00
   4   -5    4    50.10     5.30
  -4    5   -4    29.70     6.50
   4   -5    5   482.90    17.80
  -4    5   -5   463.30    21.10
   4   -5    6   723.40    28.00
  -4    5   -6   673.20    28.70
   4   -4  -12    67.20     7.00
  -4    4   12    73.70     8.30
   4   -4  -11    82.60     6.90
  -4    4   11    74.30     8.10
   4   -4  -10   559.30    17.00
  -4    4   10   523.30    19.50
   4   -4   -9   319.90     9.30
  -4    4    9   348.50    12.60
   4   -4   -8    74.80     3.90
  -4    4    8    72.90     5.00
   4   -4   -7    29.20     2.80
  -4    4    7    25.90     3.30
   4   -4   -6  1348.10    26.40
  -4    4    6  1328.70    27.40
   4   -4   -5  1256.90    28.30
  -4    4    5  1209.70    29.40
   4   -4   -4  3210.70    58.30
  -4    4    4  3234.70    78.40
   4   -4   -3  1260.90    27.30
  -4    4    3  1279.20    28.80
   4   -4   -2  1088.30    21.80
  -4    4    2  1074.80    25.50
   4   -4   -1   455.10    10.70
  -4    4    1   474.70    15.40
   4   -4    0   416.70     9.80
  -4    4    0   432.50    11.70
   4   -4    1   330.30     9.50
  -4    4   -1   339.20     8.30
   4   -4    2     7.90     2.80
  -4    4   -2    -0.60     3.90
   4   -4    3   588.10    16.20
  -4    4   -3   566.70    18.90
   4   -4    4   420.30    11.40
  -4    4   -4   403.90    14.10
   4   -4    5   517.60    13.80
  -4    4   -5   497.10    16.50
   4   -4    6   408.00    11.80
  -4    4   -6   410.40    16.50
   4   -4    7  1032.00    52.30
  -4    4   -7   980.70    39.90
   4   -4    8    -1.40     7.80
  -4    4   -8    -2.60     7.60
   4   -3  -13   173.80    10.20
  -4    3   13   160.00    16.20
   4   -3  -12    -1.60     5.20
   4   -3  -11   143.00     6.20
  -4    3   11   146.50    12.00
   4   -3  -10    79.20     4.70
  -4    3   10    76.70     8.10
   4   -3   -9   460.30    10.40
  -4    3    9   447.90    15.40
   4   -3   -8    81.20     3.30
  -4    3    8    79.20     4.30
   4   -3   -7    19.40     2.20
  -4    3    7    15.20     2.80
   4   -3   -6   483.20     9.20
  -4    3    6   478.60    10.10
   4   -3   -5   434.20     8.10
  -4    3    5   421.80     9.10
   4   -3   -4   145.30     3.20
  -4    3    4   162.00     5.60
   4   -3   -3  5093.20    84.90
  -4    3    3  5002.60   111.40
   4   -3   -2   569.90    11.20
  -4    3    2   550.10    11.80
   4   -3   -1  1974.40    38.10
  -4    3    1  1914.80    37.70
   4   -3    0   518.70    13.00
  -4    3    0   501.70    11.30
   4   -3    1  1901.50    46.70
  -4    3   -1  1842.70    39.00
   4   -3    2    87.40     3.50
  -4    3   -2    92.00     3.40
   4   -3    3  4176.50   102.60
  -4    3   -3  4095.40   119.00
   4   -3    4    13.10     3.50
  -4    3   -4     3.80     3.50
   4   -3    5   336.90     9.40
  -4    3   -5   338.30    10.60
   4   -3    6   347.80    10.50
  -4    3   -6   365.50    13.70
   4   -3    7   295.30    12.10
  -4    3   -7   271.10    12.50
   4   -3    8   181.80     9.20
  -4    3   -8   191.70    16.20
   4   -3    9  2803.30   154.50
  -4    3   -9  2427.50   130.30
   4   -3   10   609.70    23.80
   4   -2  -13   492.00    20.10
  -4    2   13   496.20    32.10
   4   -2  -12   568.10    17.00
  -4    2   12   575.40    33.90
   4   -2  -11  1351.70    34.00
  -4    2   11  1313.00    57.50
   4   -2  -10     0.00     2.80
  -4    2   10    -4.00     5.20
   4   -2   -9     2.90     2.60
  -4    2    9     7.40     4.50
   4   -2   -8  1082.10    18.90
  -4    2    8  1020.30    25.60
   4   -2   -7   155.60     3.80
  -4    2    7   157.50     6.50
   4   -2   -6  2257.20    36.90
  -4    2    6  2227.40    47.90
   4   -2   -5   457.10     7.50
  -4    2    5   440.70    10.70
   4   -2   -4   826.60    12.90
  -4    2    4   822.60    15.50
   4   -2   -3   939.70    15.20
  -4    2    3   911.70    17.50
   4   -2   -2    46.90     2.30
  -4    2    2    45.80     2.20
   4   -2   -1  1590.90    30.10
  -4    2    1  1545.30    28.60
   4   -2    0    75.80     2.70
  -4    2    0    78.50     2.50
   4   -2    1  1668.40    37.60
  -4    2   -1  1704.10    32.30
   4   -2    2  1726.30    52.30
  -4    2   -2  1739.00    33.60
   4   -2    3   235.90     5.60
  -4    2   -3   229.00     4.90
   4   -2    4   125.70     3.50
  -4    2   -4   118.40     5.70
   4   -2    5  2667.80    59.00
  -4    2   -5  2508.40    77.20
   4   -2    6  2402.80    61.70
  -4    2   -6  2291.30    57.10
   4   -2    7   239.20     6.80
  -4    2   -7   228.50     7.60
   4   -2    8     3.00     4.70
  -4    2   -8     3.10     4.30
   4   -2    9   440.50    16.50
  -4    2   -9   422.00    15.80
   4   -2   10    62.30     7.20
  -4    2  -10    51.80    14.10
   4   -2   11    47.80    11.40
  -4    2  -11    39.50    15.40
   4   -1  -13    -0.30     6.10
  -4    1   13    -2.60    11.00
   4   -1  -12   963.70    30.70
  -4    1   12   948.90    33.90
   4   -1  -11  3066.30    74.20
  -4    1   11  2961.50    85.00
   4   -1  -10  3723.00    96.60
  -4    1   10  3507.40   101.70
   4   -1   -9   303.50     7.00
  -4    1    9   304.90     8.70
   4   -1   -8   237.60     5.40
  -4    1    8   240.00     6.10
   4   -1   -7  2086.70    36.10
  -4    1    7  2032.50    38.20
   4   -1   -6  1404.70    22.40
  -4    1    6  1378.00    25.40
   4   -1   -5  1769.40    26.90
  -4    1    5  1699.90    31.00
   4   -1   -4   145.60     3.10
  -4    1    4   151.50     3.80
   4   -1   -3  3935.00    66.70
  -4    1    3  3768.20    66.30
   4   -1   -2  1256.00    20.50
  -4    1    2  1249.80    21.00
   4   -1   -1  7599.30   131.20
  -4    1    1  7754.20   117.60
   4   -1    0  1914.20    32.00
  -4    1    0  1913.90    26.90
   4   -1    1 10033.90   197.80
  -4    1   -1 10031.50   170.80
   4   -1    2     0.90     1.90
  -4    1   -2     3.00     1.70
   4   -1    3  2627.90    51.80
  -4    1   -3  2747.80    49.80
   4   -1    4   238.90     5.90
  -4    1   -4   249.70     5.70
   4   -1    5  7010.20   208.70
  -4    1   -5  7201.50   170.40
   4   -1    6   504.30    10.40
  -4    1   -6   495.10    12.10
   4   -1    7     7.00     3.10
  -4    1   -7     6.20     3.50
   4   -1    8   492.90    14.70
  -4    1   -8   450.50    14.50
   4   -1    9   595.40    22.20
  -4    1   -9   727.70    27.30
   4   -1   10    16.90     7.30
  -4    1  -10    16.10     5.70
   4   -1   11   310.80    23.50
  -4    1  -11   292.60    15.00
   4   -1   12  1131.60    67.40
  -4    1  -12  1163.80    49.80
   4    0  -13    90.60    10.10
  -4    0   13    89.70     7.50
   4    0  -12    49.50     6.30
  -4    0   12    56.80     6.60
   4    0  -11   504.20    15.10
  -4    0   11   497.30    17.50
   4    0  -10    69.70     3.90
  -4    0   10    66.70     5.00
   4    0   -9    95.20     3.40
  -4    0    9    93.50     5.10
   4    0   -8   281.20     6.10
  -4    0    8   261.50     7.70
   4    0   -7  2348.90    37.00
  -4    0    7  2222.10    37.90
   4    0   -6    37.90     1.90
  -4    0    6    38.30     1.70
   4    0   -5  1202.00    17.70
  -4    0    5  1177.60    20.60
   4    0   -4  7761.50   133.00
  -4    0    4  7607.20   120.40
   4    0   -3    61.80     1.80
  -4    0    3    63.50     2.00
   4    0   -2     5.50     1.10
  -4    0    2     3.80     1.10
   4    0   -1    24.80     1.20
  -4    0    1    26.30     1.60
   4    0    0  1682.40    26.20
  -4    0    0  1672.60    32.00
   4    0    1     1.70     1.40
  -4    0   -1     2.60     1.20
   4    0    2   280.10     6.00
  -4    0   -2   279.90     4.90
   4    0    3   163.30     3.70
  -4    0   -3   164.90     3.60
   4    0    4  2201.10    47.60
  -4    0   -4  2214.60    45.90
   4    0    5  1713.50    35.20
  -4    0   -5  1783.80    34.90
   4    0    6   209.70     5.60
  -4    0   -6   214.40     5.60
   4    0    7  1329.60    32.90
  -4    0   -7  1345.20    31.50
   4    0    8  3691.40   122.90
  -4    0   -8  3641.00   123.10
   4    0    9   844.80    19.50
  -4    0   -9   889.40    29.30
   4    0   10   401.10    20.80
  -4    0  -10   372.90    15.60
  -4    0  -11    58.80     7.40
   4    0   12   356.50    16.70
  -4    0  -12   338.40    16.80
   4    0   13    23.60     8.50
  -4    0  -13    19.40     9.80
  -4   -1   13   278.40    14.20
   4    1  -12    36.60     7.60
  -4   -1   12    35.00     5.60
   4    1  -11    59.70     5.20
  -4   -1   11    58.30     6.00
   4    1  -10    18.60     3.90
  -4   -1   10    23.70     4.10
   4    1   -9    55.30     3.70
  -4   -1    9    47.90     4.20
   4    1   -8  3010.40    79.80
  -4   -1    8  2931.40    84.70
   4    1   -7  1556.50    26.10
  -4   -1    7  1487.10    33.90
   4    1   -6    -0.70     1.40
  -4   -1    6    -0.70     1.50
   4    1   -5    18.10     1.30
  -4   -1    5    17.90     1.50
   4    1   -4  2480.40    33.30
  -4   -1    4  2489.50    38.00
   4    1   -3    18.40     1.20
  -4   -1    3    20.20     1.30
   4    1   -2  5784.10    84.30
  -4   -1    2  5753.40    85.40
   4    1   -1   186.00     3.40
  -4   -1    1   181.60     3.50
   4    1    0   298.70     5.20
  -4   -1    0   291.00     4.80
   4    1    1  2460.40    39.80
  -4   -1   -1  2458.10    40.80
   4    1    2  3395.10    56.00
  -4   -1   -2  3512.10    68.00
   4    1    3   942.70    18.00
  -4   -1   -3   994.20    18.50
   4    1    4   555.30    11.40
  -4   -1   -4   554.70    11.10
   4    1    5  2995.90    56.30
  -4   -1   -5  3005.30    63.30
   4    1    6  3636.90    81.20
  -4   -1   -6  3753.90    88.60
   4    1    7     9.90     2.90
  -4   -1   -7     8.40     2.80
   4    1    8    32.90     3.40
  -4   -1   -8    25.30     4.40
   4    1    9    29.00     7.70
  -4   -1   -9    25.90     5.30
  -4   -1  -10   772.80    27.80
   4    1   11     4.80     9.40
  -4   -1  -11     3.70     6.00
   4    1   12     0.70     4.20
  -4   -1  -12     6.60     7.50
   4    1   13   158.80     9.80
  -4   -1  -13   147.30    11.40
   4    2  -12   421.00    27.70
  -4   -2   12   454.10    20.50
   4    2  -11   773.00    34.70
  -4   -2   11   778.70    29.00
   4    2  -10   368.60    10.40
  -4   -2   10   363.20    12.60
   4    2   -9   291.60     8.70
  -4   -2    9   297.40    10.60
   4    2   -8    12.60     2.50
  -4   -2    8    14.10     3.50
   4    2   -7  1325.60    26.10
  -4   -2    7  1304.40    37.40
   4    2   -6  4300.90    70.00
  -4   -2    6  4228.90    87.50
   4    2   -5    55.60     1.80
  -4   -2    5    61.30     2.30
   4    2   -4   690.50     9.60
  -4   -2    4   701.10    11.00
   4    2   -3  1275.90    17.20
  -4   -2    3  1302.60    23.90
   4    2   -1  3110.10    46.10
  -4   -2    1  3165.80    50.20
   4    2    0 14497.00   514.40
  -4   -2    0 14952.50   372.60
   4    2    1  2317.10    33.80
  -4   -2   -1  2351.10    32.50
   4    2    2 12887.20   234.80
  -4   -2   -2 13246.40   250.70
   4    2    3    -1.20     1.20
  -4   -2   -3     1.70     1.30
   4    2    4  4694.00    83.50
  -4   -2   -4  4756.30    83.30
   4    2    5  2544.30    48.30
  -4   -2   -5  2547.30    47.50
   4    2    6  1224.10    27.70
  -4   -2   -6  1215.20    27.80
   4    2    7   951.40    22.30
  -4   -2   -7   947.90    22.00
   4    2    8   208.60     6.30
  -4   -2   -8   193.20     7.10
   4    2    9   311.90     8.20
  -4   -2   -9   308.70    18.70
   4    2   10  5365.20   180.70
  -4   -2  -10  5397.40   299.70
   4    2   11   179.60     8.80
  -4   -2  -11   175.60    10.20
   4    2   12   142.30     8.10
  -4   -2  -12   153.20    10.30
   4    2   13    12.50     5.80
  -4   -2  -13    -2.30     8.40
   4    2   14   187.40    11.80
  -4   -2  -14   177.50    13.60
   4    3  -12    46.80    13.10
  -4   -3   12    62.60     8.60
   4    3  -11    58.60     8.40
  -4   -3   11    54.00     7.60
   4    3  -10   309.60    13.60
  -4   -3   10   300.60    13.40
   4    3   -9   380.00    13.50
  -4   -3    9   371.80    13.60
   4    3   -8    12.30     1.50
  -4   -3    8    16.50     4.10
   4    3   -7   622.60    10.90
  -4   -3    7   619.10    20.60
   4    3   -6  2931.70    49.70
  -4   -3    6  2914.00    84.60
   4    3   -5  1033.10    16.30
  -4   -3    5  1023.70    24.70
   4    3   -4   334.40     5.30
  -4   -3    4   331.30     6.80
   4    3   -3    55.30     1.50
  -4   -3    3    51.70     1.90
   4    3   -2     2.40     0.70
  -4   -3    2     4.00     1.70
   4    3   -1  1498.60    23.00
  -4   -3    1  1556.30    21.90
   4    3    0  3325.70    54.60
  -4   -3    0  3400.20    48.80
   4    3    1   434.30     6.80
  -4   -3   -1   445.80     7.00
   4    3    2  2427.70    39.50
  -4   -3   -2  2452.90    38.50
   4    3    3  1239.20    19.30
  -4   -3   -3  1217.90    19.20
   4    3    4  4321.90    75.60
  -4   -3   -4  4357.10    82.00
   4    3    5   321.60     6.30
  -4   -3   -5   309.10     6.40
   4    3    6  2910.30    73.40
  -4   -3   -6  2889.10    62.60
   4    3    7   621.40    11.00
  -4   -3   -7   636.20    18.50
   4    3    8    68.80     3.00
  -4   -3   -8    57.20     5.40
   4    3    9   995.70    22.80
  -4   -3   -9   998.60    32.90
   4    3   10  1116.60    24.60
  -4   -3  -10  1086.60    36.30
   4    3   11     2.40     2.80
  -4   -3  -11     5.90     8.20
   4    3   12    84.70     6.30
  -4   -3  -12    68.20     8.30
   4    3   13   283.60    15.40
  -4   -3  -13   280.70    15.10
   4    3   14   156.00    11.00
  -4   -3  -14   151.30    12.80
   4    4  -11     9.90    12.30
  -4   -4   11    46.60     7.60
   4    4  -10    78.10     9.10
  -4   -4   10    64.90     7.60
   4    4   -9  1834.40    53.80
  -4   -4    9  1830.80    60.10
   4    4   -8  1015.90    33.20
  -4   -4    8   966.80    33.70
   4    4   -7     6.10     4.20
  -4   -4    7     3.80     3.80
   4    4   -6     0.10     3.40
  -4   -4    6     2.30     3.40
   4    4   -5    91.40     4.40
  -4   -4    5    91.50     5.30
   4    4   -4   616.40    14.10
  -4   -4    4   596.30    13.90
   4    4   -3    89.30     3.20
  -4   -4    3    98.00     2.60
   4    4   -2   464.50    10.10
  -4   -4    2   499.90     9.20
   4    4   -1    64.40     1.90
  -4   -4    1    72.30     2.00
   4    4    0  3038.20    48.50
  -4   -4    0  3142.90    45.60
   4    4    1  3898.50    69.10
  -4   -4   -1  4080.70    61.00
   4    4    2   462.00     8.00
  -4   -4   -2   483.60     8.30
   4    4    3    83.40     2.30
  -4   -4   -3    82.40     2.10
   4    4    4   143.30     3.20
  -4   -4   -4   144.50     2.70
   4    4    5  2915.90    50.40
  -4   -4   -5  3032.60    54.50
   4    4    6    11.10     1.50
  -4   -4   -6    13.80     2.10
   4    4    7   294.80     7.10
  -4   -4   -7   296.10     7.90
   4    4    8   129.50     3.70
  -4   -4   -8   123.40     7.70
   4    4    9   462.10    11.70
  -4   -4   -9   475.10    22.30
   4    4   10     4.00     1.50
  -4   -4  -10    -3.50     7.70
   4    4   11    99.10     7.30
  -4   -4  -11    97.70     8.50
   4    4   12    77.80     6.30
  -4   -4  -12    64.10     8.50
   4    4   13   491.50    20.30
  -4   -4  -13   459.30    21.60
   4    4   14   290.20    14.50
  -4   -4  -14   267.70    22.10
   4    5  -10   218.80    20.90
  -4   -5   10   256.20    19.70
   4    5   -9   322.00    16.60
  -4   -5    9   341.60    17.80
   4    5   -8   566.70    19.80
  -4   -5    8   580.20    18.50
   4    5   -7  1718.70    48.90
  -4   -5    7  1745.20    56.10
   4    5   -6     3.30     4.40
  -4   -5    6    -0.90     6.20
   4    5   -5    82.60     4.50
  -4   -5    5    87.90     5.60
   4    5   -4     2.70     3.50
  -4   -5    4     2.00     3.10
   4    5   -3  7200.80   186.00
  -4   -5    3  7467.30   181.50
   4    5   -2   967.60    20.30
  -4   -5    2  1032.30    19.50
   4    5   -1   568.80    12.00
  -4   -5    1   603.80    12.10
   4    5    0    34.60     1.70
  -4   -5    0    36.50     1.50
   4    5    1    60.40     2.20
  -4   -5   -1    63.80     2.10
   4    5    2     7.60     1.40
  -4   -5   -2     6.30     1.50
   4    5    3  9209.30   173.90
  -4   -5   -3  9772.90   276.00
   4    5    4   356.30     6.70
  -4   -5   -4   374.00     7.30
   4    5    5   722.00    12.90
  -4   -5   -5   728.20    14.60
   4    5    6    43.50     2.30
  -4   -5   -6    44.60     2.00
   4    5    7 11516.40   434.80
  -4   -5   -7 12167.90   555.90
   4    5    8  1580.10    32.90
  -4   -5   -8  1572.90    55.10
   4    5    9  5871.60   163.20
   4    5   10    26.00     3.90
  -4   -5  -10    16.00     6.20
   4    5   11  2507.70    74.70
   4    5   12     1.10     6.30
  -4   -5  -12     0.60    10.50
   4    5   13   416.30    18.50
  -4   -5  -13   339.40    17.60
   4    5   14   385.90    17.40
  -4   -5  -14   397.60    29.00
   4    6   -8   163.10    12.40
  -4   -6    8   180.20    14.50
   4    6   -7   664.20    29.20
  -4   -6    7   691.30    40.80
   4    6   -6   266.10    11.60
  -4   -6    6   283.10    14.40
   4    6   -5   751.60    25.80
  -4   -6    5   802.40    27.70
   4    6   -4     8.70     4.30
  -4   -6    4     3.80     4.20
   4    6   -3     2.50     3.00
  -4   -6    3     1.80     3.50
   4    6   -2    24.40     3.10
  -4   -6    2    31.10     2.80
   4    6   -1  1104.00    30.10
  -4   -6    1  1125.50    27.10
   4    6    0   448.50    10.60
  -4   -6    0   459.70     9.60
   4    6    1   139.30     3.70
  -4   -6   -1   135.80     3.90
   4    6    2  2861.60    55.10
  -4   -6   -2  2988.50    65.70
   4    6    3   637.80    14.70
  -4   -6   -3   662.20    14.10
   4    6    4    71.20     2.80
  -4   -6   -4    78.00     2.50
   4    6    5    25.20     2.10
  -4   -6   -5    25.90     1.80
   4    6    6  1394.40    35.60
  -4   -6   -6  1428.70    34.60
   4    6    7    92.60     3.50
  -4   -6   -7    94.90     3.90
   4    6    8    68.10     4.70
  -4   -6   -8    69.50     7.10
   4    6    9  4073.80   124.00
  -4   -6   -9  4140.90   169.90
   4    6   10    48.50     5.00
  -4   -6  -10    40.50     6.20
   4    6   11    98.70     7.00
  -4   -6  -11   107.80    14.00
   4    6   12    19.50     5.90
  -4   -6  -12    31.30    11.40
   4    6   13   455.10    21.00
  -4   -6  -13   464.30    32.30
   4    6   14   427.90    20.00
   4    7   -7   154.70    20.00
  -4   -7    7   206.50    16.00
   4    7   -6   146.50    10.80
  -4   -7    6   178.30    14.10
   4    7   -5   625.80    37.50
  -4   -7    5   627.00    29.70
   4    7   -4   702.60    23.10
  -4   -7    4   724.10    25.30
   4    7   -3    31.50     8.90
  -4   -7    3    38.30     5.70
   4    7   -2   196.70     8.80
  -4   -7    2   192.60     9.10
   4    7   -1  2511.60    67.80
  -4   -7    1  2588.60    82.40
   4    7    0  1268.40    27.20
  -4   -7    0  1243.30    26.20
   4    7    1    10.80     3.90
  -4   -7   -1    10.60     1.50
   4    7    2    18.50     2.40
  -4   -7   -2     8.90     1.80
   4    7    3    50.20     2.90
  -4   -7   -3    41.60     2.10
   4    7    4   108.60     4.60
  -4   -7   -4    98.40     3.30
   4    7    5   537.40    13.60
  -4   -7   -5   508.20    11.70
   4    7    6   267.10     8.10
  -4   -7   -6   255.80     6.10
   4    7    7   274.20    10.70
  -4   -7   -7   279.30     8.10
   4    7    8    13.90     4.10
  -4   -7   -8     5.00     6.90
   4    7    9    55.20     5.70
  -4   -7   -9    68.80    11.80
   4    7   10    21.50     4.70
   4    7   11   692.00    27.80
  -4   -7  -11   642.60    40.30
   4    7   12    73.90    10.60
  -4   -7  -12    60.70    15.10
   4    7   13    -2.20     7.60
  -4   -7  -13    -3.50    15.20
   4    8   -5   389.80    20.00
  -4   -8    5   372.10    19.50
   4    8   -4    -1.10    14.70
  -4   -8    4    15.10     7.60
   4    8   -3    -1.40    13.00
  -4   -8    3    55.30     7.70
   4    8   -2   891.70    35.30
  -4   -8    2   948.30    35.90
   4    8   -1     3.80     4.60
  -4   -8    1    -1.00     5.60
   4    8    0   743.30    35.90
  -4   -8    0   796.30    28.90
  -4   -8   -1    76.20     6.40
  -4   -8   -2  4543.20   156.60
   4    8    3   160.10     6.30
  -4   -8   -3   147.40     5.30
   4    8    4    36.10     6.90
  -4   -8   -4    35.30     4.80
   4    8    5     7.40     2.80
  -4   -8   -5     6.40     3.70
   4    8    6  1535.50    42.80
  -4   -8   -6  1614.10    42.80
   4    8    7     5.00     3.40
  -4   -8   -7     7.60     6.30
   4    8    8    11.60     4.20
  -4   -8   -8    30.50     6.80
   4    8    9    21.30     5.10
  -4   -8   -9    25.60     9.20
   4    8   10   284.60    13.50
  -4   -8  -10   266.70    20.80
   4    8   11  1010.50    42.30
  -4   -8  -11  1002.90    58.90
   4    8   12   417.90    18.30
  -4   -8  -12   372.90    31.30
   4    9   -2    42.80    14.00
  -4   -9    2    28.70     8.60
   4    9   -1   107.40    15.70
  -4   -9    1   144.50     9.60
  -4   -9    0    52.60     7.80
  -4   -9   -1   564.10    23.00
  -4   -9   -2     8.30     5.10
  -4   -9   -3   245.20    13.30
  -4   -9   -4   536.50    32.00
   4    9    5   146.60    13.80
  -4   -9   -5   142.70     7.70
   4    9    6     4.60    10.50
  -4   -9   -6     1.80     9.70
   4    9    7   339.10    22.30
  -4   -9   -7   337.00    17.70
   4    9    8   611.80    36.80
  -4   -9   -8   629.50    28.30
   4    9    9    -9.90     9.40
  -4   -9   -9     7.20     9.40
   4    9   10     6.70    10.90
   5   -6   -7   706.10    33.00
  -5    6    7   720.80    28.90
   5   -6   -6    42.50     8.70
  -5    6    6    47.60     6.90
   5   -6   -5   220.50    12.70
  -5    6    5   196.50    10.60
   5   -6   -4   127.40     9.60
  -5    6    4   121.50     8.90
   5   -6   -3   192.80    11.10
  -5    6    3   176.90    10.60
   5   -6   -2  1081.60    43.70
  -5    6    2  1039.20    45.60
   5   -6   -1   384.30    17.30
  -5    6    1   394.80    18.00
   5   -6    0     5.10     6.90
  -5    6    0    -0.60     6.70
   5   -6    1   221.90    11.40
  -5    6   -1   229.90    17.00
   5   -5  -10    26.10     9.40
  -5    5   10    29.60     8.00
   5   -5   -9   181.90    12.70
  -5    5    9   170.10    11.50
   5   -5   -8    71.90     8.60
  -5    5    8    41.50     7.70
   5   -5   -7    50.00     8.00
  -5    5    7    45.70     5.50
   5   -5   -6    12.50     6.70
  -5    5    6    23.70     6.00
   5   -5   -5   171.40     9.70
  -5    5    5   160.40     8.30
   5   -5   -4   207.10    10.50
  -5    5    4   213.90     9.70
   5   -5   -3   376.50    15.10
  -5    5    3   420.10    16.40
   5   -5   -2   150.90     8.70
  -5    5    2   136.10     8.20
   5   -5   -1   104.40     7.30
  -5    5    1   106.50     7.20
   5   -5    0   302.20    11.30
  -5    5    0   272.10    13.40
   5   -5    1   187.10     9.20
  -5    5   -1   194.70     9.40
   5   -5    2    73.40     9.60
  -5    5   -2    72.00     8.00
   5   -5    3   289.50    13.00
  -5    5   -3   249.40    13.30
   5   -5    4   616.50    23.00
  -5    5   -4   607.70    25.60
   5   -5    5   554.20    22.40
  -5    5   -5   508.90    23.60
   5   -4  -11   100.30    10.50
  -5    4   11    87.00    10.00
   5   -4  -10   542.50    24.40
  -5    4   10   524.40    22.20
   5   -4   -9   707.90    32.00
  -5    4    9   779.70    30.20
   5   -4   -8   195.40    11.10
  -5    4    8   242.80    11.90
   5   -4   -7   440.90    18.60
  -5    4    7   434.30    14.60
   5   -4   -6  1731.00    45.50
  -5    4    6  1660.80    53.70
   5   -4   -5   477.30    13.60
  -5    4    5   457.00    15.00
   5   -4   -4   411.00    12.90
  -5    4    4   401.40    13.80
   5   -4   -3  2112.30    52.70
  -5    4    3  2053.10    68.10
   5   -4   -2  2902.20    75.30
  -5    4    2  2805.40    91.70
   5   -4   -1   110.40     5.40
  -5    4    1   104.70     6.50
   5   -4    0  1046.60    27.20
  -5    4    0  1061.20    39.30
   5   -4    1    -5.10     3.80
  -5    4   -1    -5.00     3.80
   5   -4    2  2605.60    66.40
  -5    4   -2  2619.60    80.70
   5   -4    3   865.40    26.10
  -5    4   -3   851.50    29.80
   5   -4    4    12.80     7.20
  -5    4   -4    -1.70     6.40
   5   -4    5   136.40     8.00
  -5    4   -5   130.50     8.70
   5   -4    6   441.30    17.50
  -5    4   -6   408.70    19.70
   5   -4    7    17.30     6.00
  -5    4   -7    12.80     8.40
   5   -3  -12     3.70     8.80
   5   -3  -11    76.50     8.30
  -5    3   11    60.50    10.40
   5   -3  -10    14.40     5.80
  -5    3   10    16.60     7.20
   5   -3   -9   652.10    19.50
  -5    3    9   680.00    23.40
   5   -3   -8   641.20    18.80
  -5    3    8   625.60    20.30
   5   -3   -7  1108.60    30.60
  -5    3    7  1049.80    21.50
   5   -3   -6  1369.60    32.30
  -5    3    6  1291.80    25.60
   5   -3   -5   510.40    12.60
  -5    3    5   524.30    14.10
   5   -3   -4  1045.20    28.50
  -5    3    4   989.10    21.60
   5   -3   -3  5386.20   131.40
  -5    3    3  5210.50   123.40
   5   -3   -2  1970.90    49.00
  -5    3    2  1919.50    55.10
   5   -3   -1    18.80     3.70
  -5    3    1    25.00     4.20
   5   -3    0  2721.50    67.30
  -5    3    0  2733.50    70.90
   5   -3    1    96.00     4.60
  -5    3   -1    88.30     4.10
   5   -3    2   761.30    19.10
  -5    3   -2   733.70    17.60
   5   -3    3    31.30     3.60
  -5    3   -3    28.00     3.50
   5   -3    4   434.50    15.50
  -5    3   -4   390.50    12.10
   5   -3    5    83.50     4.90
  -5    3   -5    78.50     6.70
   5   -3    6   820.40    26.70
  -5    3   -6   842.10    28.50
   5   -3    7  1541.70    48.30
  -5    3   -7  1592.80    63.20
   5   -3    8    56.80    13.10
  -5    3   -8    92.90    10.50
   5   -3    9    55.00    10.30
  -5    3   -9    39.10    15.10
   5   -2  -12    86.90     8.80
  -5    2   12    71.10    12.80
   5   -2  -11   253.40    11.00
  -5    2   11   235.40    16.00
   5   -2  -10   535.20    16.30
  -5    2   10   527.80    27.30
   5   -2   -9    39.20     4.80
  -5    2    9    23.20     7.20
   5   -2   -8   262.90     8.70
  -5    2    8   240.30     8.00
   5   -2   -7     1.60     3.50
  -5    2    7     7.30     4.30
   5   -2   -6    23.50     2.60
  -5    2    6    28.40     3.70
   5   -2   -5    50.20     2.50
  -5    2    5    49.10     3.70
   5   -2   -4  2199.10    42.10
  -5    2    4  2224.90    44.50
   5   -2   -3  1045.60    18.00
  -5    2    3  1025.10    23.00
   5   -2   -2   147.90     4.60
  -5    2    2   157.60     6.50
   5   -2   -1   570.40    11.50
  -5    2    1   583.10    14.20
   5   -2    0   501.70    11.70
  -5    2    0   482.10    13.30
   5   -2    1     5.70     2.40
  -5    2   -1     3.20     2.40
   5   -2    2   559.40    14.10
  -5    2   -2   535.00    12.70
   5   -2    3   158.50     5.60
  -5    2   -3   159.90     5.30
   5   -2    4   910.10    21.60
  -5    2   -4   894.70    24.90
   5   -2    5  1938.10    48.70
  -5    2   -5  1714.60    54.70
   5   -2    6   416.70    14.30
  -5    2   -6   432.80    25.00
   5   -2    7   126.20     5.70
  -5    2   -7   122.70    12.50
   5   -2    8   685.80    19.50
  -5    2   -8   612.50    32.40
   5   -2    9  1190.40    46.50
  -5    2   -9  1164.30    69.50
   5   -1  -12   485.00    22.10
  -5    1   12   454.20    28.10
   5   -1  -11   687.40    23.80
  -5    1   11   695.50    27.40
   5   -1  -10   304.00    10.90
  -5    1   10   305.30    11.80
   5   -1   -9   281.90     8.90
  -5    1    9   272.70    10.10
   5   -1   -8    47.40     2.80
  -5    1    8    53.20     4.00
   5   -1   -7   711.70    15.50
  -5    1    7   674.50    14.80
   5   -1   -6   372.60     8.30
  -5    1    6   347.20     8.80
   5   -1   -5   178.50     3.60
  -5    1    5   182.00     6.80
   5   -1   -4     9.90     1.90
  -5    1    4    14.40     2.10
   5   -1   -3   223.30     4.30
  -5    1    3   223.60     4.90
   5   -1   -2    44.50     2.00
  -5    1    2    47.60     2.10
   5   -1   -1   100.10     2.70
  -5    1    1    99.00     2.50
   5   -1    0  3544.20    62.40
  -5    1    0  3509.20    62.50
   5   -1    1  1934.00    34.60
  -5    1   -1  1990.50    33.10
   5   -1    2   327.50     7.30
  -5    1   -2   338.10     6.00
   5   -1    3  2349.40    46.30
  -5    1   -3  2371.00    60.20
   5   -1    4   998.20    23.70
  -5    1   -4  1017.50    23.40
   5   -1    5    16.80     3.10
  -5    1   -5    22.70     2.90
   5   -1    6  1076.20    33.10
  -5    1   -6  1057.80    27.70
   5   -1    7  1806.00    54.80
  -5    1   -7  1793.50    59.60
   5   -1    8    17.30     4.90
  -5    1   -8    14.20     5.00
   5   -1    9   306.40    12.70
  -5    1   -9   278.50    12.30
   5   -1   10   178.30    10.70
  -5    1  -10   148.30    10.40
  -5    1  -11  1349.60    78.90
   5    0  -12    46.90     6.40
  -5    0   12    73.00     7.70
   5    0  -11    52.20     5.40
  -5    0   11    59.40     6.60
   5    0  -10   287.80     9.90
  -5    0   10   302.40    11.90
   5    0   -9   579.10    16.50
  -5    0    9   541.50    17.90
   5    0   -8   177.70     5.30
  -5    0    8   184.10     7.20
   5    0   -7   293.70     6.90
  -5    0    7   275.70     8.10
   5    0   -6   996.60    17.80
  -5    0    6   995.70    21.80
   5    0   -5  1010.40    14.90
  -5    0    5  1001.00    17.60
   5    0   -4   550.70     9.40
  -5    0    4   540.70     9.80
   5    0   -3   253.70     5.20
  -5    0    3   250.90     4.60
   5    0   -2  1643.10    26.70
  -5    0    2  1612.00    25.40
   5    0   -1  1567.90    25.70
  -5    0    1  1595.00    33.10
   5    0    0  3083.80    50.40
  -5    0    0  3130.70    72.00
   5    0    1  1190.60    19.10
  -5    0   -1  1227.60    22.00
   5    0    2  4979.40    89.10
  -5    0   -2  4994.90    80.90
   5    0    3   228.40     5.00
  -5    0   -3   235.30     5.50
   5    0    4   243.80     5.50
  -5    0   -4   226.60     4.90
   5    0    5    22.50     3.90
  -5    0   -5    23.70     5.40
   5    0    6 13561.20   437.90
   5    0    7   708.50    21.30
  -5    0   -7   732.90    24.70
   5    0    8    74.90     5.90
  -5    0   -8    97.10     6.60
   5    0    9   804.40    24.80
  -5    0   -9   817.10    29.10
   5    0   10  1307.40    43.00
  -5    0  -10  1301.00    51.30
   5    0   11    91.20    14.50
  -5    0  -11    83.70     8.40
   5    0   12    38.30    15.00
  -5    0  -12    45.20    10.10
   5    1  -12    79.70    14.60
  -5   -1   12    62.30     7.40
   5    1  -11   126.70     9.20
  -5   -1   11   134.30     8.50
   5    1  -10   178.50     7.80
  -5   -1   10   176.20     8.80
   5    1   -9   526.90    15.10
  -5   -1    9   526.00    13.60
   5    1   -8     8.50     2.40
  -5   -1    8     2.20     2.40
   5    1   -7    75.40     2.80
  -5   -1    7    77.80     3.30
   5    1   -6    70.10     2.30
  -5   -1    6    73.10     2.60
   5    1   -5  1850.00    26.60
  -5   -1    5  1819.00    28.50
   5    1   -4   828.00    12.00
  -5   -1    4   841.80    13.10
   5    1   -3   329.70     5.30
  -5   -1    3   329.10     6.20
   5    1   -2   112.40     2.90
  -5   -1    2   111.80     2.90
   5    1   -1  1042.20    16.00
  -5   -1    1  1032.70    17.00
   5    1    0     7.90     1.40
  -5   -1    0    11.10     1.60
   5    1    1    54.80     1.90
  -5   -1   -1    59.70     2.20
   5    1    2     0.60     1.50
  -5   -1   -2     5.30     1.90
   5    1    3  2813.90    46.40
  -5   -1   -3  2889.50    55.10
   5    1    4  2732.10    56.30
  -5   -1   -4  2765.80    57.40
   5    1    5  1508.30    29.70
  -5   -1   -5  1489.90    35.10
   5    1    6  1856.00    35.60
  -5   -1   -6  1839.30    60.10
   5    1    7   560.80    13.10
  -5   -1   -7   576.90    31.70
   5    1    8  1045.00    28.50
  -5   -1   -8  1093.20    63.20
   5    1    9     2.80     3.70
  -5   -1   -9    -0.20     5.60
   5    1   10   215.60    15.10
  -5   -1  -10   217.50    11.10
   5    1   11   256.30    17.90
  -5   -1  -11   237.90    12.40
  -5   -1  -12   239.60    14.00
   5    1   13    15.40     6.80
  -5   -1  -13    11.60    11.00
  -5   -2   12   151.10    10.60
   5    2  -11   246.00    19.40
  -5   -2   11   198.30    11.70
   5    2  -10    72.00     7.30
  -5   -2   10    63.60     4.80
   5    2   -9   235.90     7.20
  -5   -2    9   236.40     8.30
   5    2   -8  1099.90    25.10
  -5   -2    8  1084.20    28.60
   5    2   -7   338.40     7.60
  -5   -2    7   324.20     9.20
   5    2   -6     2.00     1.10
  -5   -2    6     0.80     2.40
   5    2   -5   978.30    15.20
  -5   -2    5   966.90    16.60
   5    2   -4  1164.60    16.50
  -5   -2    4  1161.70    17.80
   5    2   -3   239.70     4.40
  -5   -2    3   250.00     5.00
   5    2   -2    92.10     2.90
  -5   -2    2    87.20     2.30
   5    2   -1  4221.00    62.40
  -5   -2    1  4232.70    61.70
   5    2    0  3974.10    60.10
  -5   -2    0  4015.30    60.70
   5    2    1   588.00     9.10
  -5   -2   -1   599.70    10.40
   5    2    2  1623.30    28.00
  -5   -2   -2  1636.10    26.10
   5    2    3   141.00     3.00
  -5   -2   -3   133.10     3.60
   5    2    4    26.80     1.90
  -5   -2   -4    28.20     1.70
   5    2    5   867.60    15.40
  -5   -2   -5   889.00    22.90
   5    2    6    44.50     2.70
  -5   -2   -6    43.40     4.50
   5    2    7   301.80     7.20
  -5   -2   -7   309.40    12.30
   5    2    8    51.40     4.70
  -5   -2   -8    51.80     5.90
   5    2    9   998.90    36.20
  -5   -2   -9  1019.90    38.40
   5    2   10   234.00     9.30
  -5   -2  -10   233.30    17.40
   5    2   11   448.00    17.60
  -5   -2  -11   427.40    17.90
   5    2   12     9.60     6.70
  -5   -2  -12     9.10     8.50
   5    2   13   702.00    28.90
  -5   -2  -13   684.70    29.60
   5    3  -11    59.50    14.50
  -5   -3   11    57.80     9.10
   5    3  -10    34.20     7.90
  -5   -3   10    56.10     7.10
   5    3   -9    52.70     9.30
  -5   -3    9    28.10     7.80
   5    3   -8     8.20     5.60
  -5   -3    8    -2.00     3.40
   5    3   -7   139.20     4.10
  -5   -3    7   156.30     5.80
   5    3   -6   170.70     4.10
  -5   -3    6   179.40     6.10
   5    3   -5   306.90     5.90
  -5   -3    5   317.20     8.30
   5    3   -4    44.70     1.80
  -5   -3    4    44.60     2.20
   5    3   -3  1219.00    16.70
  -5   -3    3  1237.60    21.90
   5    3   -2   738.40    11.80
  -5   -3    2   738.80    11.90
   5    3   -1  3286.60    54.50
  -5   -3    1  3394.10    50.00
   5    3    0  1921.70    29.00
  -5   -3    0  1994.80    28.80
   5    3    1   629.60     9.80
  -5   -3   -1   642.20     9.70
   5    3    2    32.80     1.90
  -5   -3   -2    25.70     1.80
   5    3    3  1355.00    21.10
  -5   -3   -3  1400.40    23.80
   5    3    4   462.60     9.70
  -5   -3   -4   470.50     8.70
   5    3    5  4301.40    94.30
  -5   -3   -5  4268.60    90.70
   5    3    6  2309.30    60.80
  -5   -3   -6  2237.90    55.80
   5    3    7  1473.00    34.30
  -5   -3   -7  1470.60    49.50
   5    3    8   480.10    11.70
  -5   -3   -8   461.70    16.60
   5    3    9    27.00     3.20
  -5   -3   -9    22.60     6.20
   5    3   10   114.00     6.50
  -5   -3  -10   103.10     8.60
   5    3   11   990.40    30.10
  -5   -3  -11   936.10    35.80
   5    3   12    26.20     6.10
  -5   -3  -12    45.30     8.50
   5    3   13   350.70    20.80
  -5   -3  -13   280.70    23.20
   5    4  -10   447.10    21.90
  -5   -4   10   442.60    20.10
   5    4   -9    10.70     7.60
  -5   -4    9    25.00     5.80
   5    4   -8   113.40     8.40
  -5   -4    8   108.60     6.00
   5    4   -7   217.60     9.40
  -5   -4    7   230.10     8.30
   5    4   -6   273.00     9.20
  -5   -4    6   292.30     9.10
   5    4   -5    37.00     3.70
  -5   -4    5    34.40     3.40
   5    4   -4   842.90    19.90
  -5   -4    4   889.30    23.50
   5    4   -3    98.30     4.20
  -5   -4    3   111.90     3.60
   5    4   -2   143.80     3.50
  -5   -4    2   153.00     3.70
   5    4   -1   270.00     5.20
  -5   -4    1   278.10     5.20
   5    4    0   926.00    18.80
  -5   -4    0   921.90    14.50
   5    4    1    31.70     1.80
  -5   -4   -1    43.30     1.70
   5    4    2  2705.80    54.00
  -5   -4   -2  2760.90    44.80
   5    4    3   788.80    14.30
  -5   -4   -3   801.10    12.50
   5    4    4  1861.10    35.00
  -5   -4   -4  1868.00    34.50
   5    4    5  1585.70    32.40
  -5   -4   -5  1591.80    33.10
   5    4    6    -0.60     1.90
  -5   -4   -6     3.50     3.10
   5    4    7   105.20     3.60
  -5   -4   -7   103.50     6.80
   5    4    8   796.70    17.60
  -5   -4   -8   733.90    25.00
   5    4    9   869.80    20.30
  -5   -4   -9   888.10    36.70
   5    4   10   277.50     9.50
  -5   -4  -10   265.40    12.20
   5    4   11    12.10     4.90
  -5   -4  -11    14.60     7.70
   5    4   12   868.40    48.30
   5    4   13   182.40    11.10
  -5   -4  -13   175.60    12.60
   5    5   -9   874.60    35.30
  -5   -5    9   872.80    34.70
   5    5   -8   379.20    18.00
  -5   -5    8   367.10    13.40
   5    5   -7   256.30    11.50
  -5   -5    7   241.90     9.50
   5    5   -6     9.60     5.00
  -5   -5    6     8.50     5.00
   5    5   -5  1478.30    35.00
  -5   -5    5  1468.90    39.90
   5    5   -4   656.40    15.90
  -5   -5    4   669.80    22.00
   5    5   -3   136.80     5.10
  -5   -5    3   147.40     5.70
   5    5   -2   124.40     4.90
  -5   -5    2   127.30     4.00
   5    5   -1   543.80    10.70
  -5   -5    1   549.30    11.10
   5    5    0  1116.10    22.80
  -5   -5    0  1177.70    20.80
   5    5    1  3379.90    70.30
  -5   -5   -1  3472.50    63.90
   5    5    2   567.30    12.20
  -5   -5   -2   590.00    11.60
   5    5    3     5.70     2.00
  -5   -5   -3     3.70     1.70
   5    5    4   599.80    12.40
  -5   -5   -4   596.40    10.70
   5    5    5   796.10    17.70
  -5   -5   -5   810.90    13.60
   5    5    6    22.90     2.40
  -5   -5   -6    28.50     2.20
   5    5    7   738.00    15.70
  -5   -5   -7   755.80    30.00
   5    5    8  1186.70    25.40
  -5   -5   -8  1180.60    54.00
   5    5    9    52.50     4.50
  -5   -5   -9    59.90     7.00
   5    5   10     1.20     3.90
  -5   -5  -10    -2.70    10.40
   5    5   11    48.70     5.00
  -5   -5  -11    42.40     8.30
   5    5   12    -1.90     5.40
  -5   -5  -12    -9.20     9.10
   5    5   13    11.20     6.70
   5    6   -8    -1.90     8.20
  -5   -6    8     3.00     7.30
   5    6   -7   549.80    23.70
  -5   -6    7   567.50    26.00
   5    6   -6    72.40     7.50
  -5   -6    6    74.30     7.20
   5    6   -5    16.60     5.70
  -5   -6    5    23.90     4.60
   5    6   -4   120.60     7.30
  -5   -6    4   111.00     5.70
   5    6   -3   980.80    30.10
  -5   -6    3   968.10    28.90
   5    6   -2   470.20    12.10
  -5   -6    2   493.20    14.40
   5    6   -1    14.20     3.10
  -5   -6    1    14.70     2.20
   5    6    0     1.80     2.20
  -5   -6    0     1.20     2.00
   5    6    1   139.00     4.40
  -5   -6   -1   133.70     3.60
   5    6    2   167.50     4.70
  -5   -6   -2   169.20     4.60
   5    6    3   179.70     4.70
  -5   -6   -3   182.20     4.30
   5    6    4    41.70     2.80
  -5   -6   -4    37.10     2.20
   5    6    5    41.80     2.90
  -5   -6   -5    38.50     2.40
   5    6    6  1403.60    30.60
  -5   -6   -6  1452.80    38.80
   5    6    7  1255.90    26.60
  -5   -6   -7  1270.10    43.60
   5    6    8   370.20    10.70
  -5   -6   -8   353.60    28.40
   5    6    9    24.20     4.40
  -5   -6   -9    16.80     6.50
   5    6   10   559.10    19.00
  -5   -6  -10   525.80    22.50
   5    6   11   285.40    11.40
  -5   -6  -11   263.80    22.80
   5    6   12   119.40     9.20
   5    6   13     7.40     6.80
  -5   -6  -13     6.20     9.80
   5    7   -6    81.50     9.40
  -5   -7    6    96.10     8.90
   5    7   -5   247.10    13.30
  -5   -7    5   283.10    14.00
   5    7   -4    69.60     6.90
  -5   -7    4    56.00     7.00
   5    7   -3    30.60     5.90
  -5   -7    3    30.70     5.70
   5    7   -2   433.00    14.50
  -5   -7    2   440.10    19.80
   5    7   -1   892.40    24.20
  -5   -7    1   847.50    32.70
   5    7    0    35.90     4.90
  -5   -7    0    42.20     4.80
   5    7    1   291.80     9.50
  -5   -7   -1   282.80    11.00
   5    7    2   227.20     7.40
  -5   -7   -2   197.80     6.20
   5    7    3   663.40    19.10
  -5   -7   -3   628.40    13.50
   5    7    4   147.30     5.30
  -5   -7   -4   144.30     4.30
   5    7    5   450.70    12.10
  -5   -7   -5   444.40    10.90
   5    7    6   512.80    18.10
  -5   -7   -6   560.90    21.90
   5    7    7   542.70    18.00
  -5   -7   -7   526.60    17.40
   5    7    8   367.50    13.30
   5    7    9    58.00     5.50
  -5   -7   -9    51.40    12.60
   5    7   10    -0.30     5.00
  -5   -7  -10    11.80     8.70
   5    7   11   827.70    33.80
  -5   -7  -11   800.50    47.50
   5    7   12    15.00     7.50
  -5   -7  -12    10.40    14.60
   5    8   -4   256.80    14.70
  -5   -8    4   286.20    15.90
   5    8   -3    -7.40    11.30
  -5   -8    3    23.60     7.10
   5    8   -2   606.20    37.40
  -5   -8    2   620.20    26.70
  -5   -8    1    41.10     7.00
   5    8    0  3157.70   128.20
  -5   -8    0  3077.60   152.10
   5    8    1   673.30    27.10
  -5   -8   -1   633.40    43.70
   5    8    2   421.90    13.80
  -5   -8   -2   438.20    19.10
   5    8    3   264.30     9.50
  -5   -8   -3   276.10    10.10
   5    8    4  1971.10    54.20
  -5   -8   -4  1970.00    62.20
   5    8    5    45.70     4.40
  -5   -8   -5    37.70     4.70
   5    8    6   194.70     7.60
  -5   -8   -6   210.10     9.30
   5    8    7   328.70    12.50
  -5   -8   -7   324.40    13.80
   5    8    8    73.60     6.20
  -5   -8   -8    79.50    14.70
   5    8    9   115.90     8.10
  -5   -8   -9   117.30    12.90
   5    8   10   271.00    14.00
  -5   -8  -10   256.80    22.10
   5    8   11    17.00     6.60
  -5   -8  -11    24.30    16.00
  -5   -9    1   259.40    13.80
  -5   -9    0   343.30    17.70
  -5   -9   -1   122.30     9.10
  -5   -9   -2   181.00     9.30
  -5   -9   -3   121.40     9.30
   5    9    4   154.90    13.20
  -5   -9   -4   175.30     8.50
   5    9    5   301.20    18.90
  -5   -9   -5   302.30    16.30
   5    9    6   909.90    48.10
  -5   -9   -6   894.70    37.60
   5    9    7    55.00    12.20
  -5   -9   -7    60.40     9.80
   5    9    8    20.60    11.40
  -5   -9   -8    16.60     8.50
   5    9    9   129.50    14.40
   6   -5   -7   357.40    18.70
  -6    5    7   390.20    22.40
   6   -5   -6   144.40    10.70
  -6    5    6   162.70    10.90
   6   -5   -5   168.40    11.70
  -6    5    5   156.90    10.80
   6   -5   -4   206.50    12.00
  -6    5    4   184.10    10.70
   6   -5   -3    34.90     7.50
  -6    5    3    30.00     5.80
   6   -5   -2    14.70     7.60
  -6    5    2    12.50     5.30
   6   -5   -1  1133.20    42.00
  -6    5    1  1026.50    43.50
   6   -5    0   802.70    31.00
  -6    5    0   767.30    35.50
   6   -5    1    52.20     7.90
  -6    5   -1    36.40     8.60
   6   -5    2    54.10     8.10
  -6    5   -2    51.90    11.40
   6   -4   -9   132.70    11.50
  -6    4    9   116.50     9.70
   6   -4   -8   592.00    24.90
  -6    4    8   564.20    25.60
   6   -4   -7     1.80     6.90
  -6    4    7    11.90     5.80
   6   -4   -6    45.20     7.10
  -6    4    6    36.00     6.80
   6   -4   -5    15.90     6.40
  -6    4    5    13.60     6.30
   6   -4   -4   643.20    38.30
  -6    4    4   622.00    20.30
   6   -4   -3     5.80     7.60
  -6    4    3     3.70     4.90
   6   -4   -2    69.50     7.00
  -6    4    2    68.00     6.40
   6   -4   -1    85.50     7.10
  -6    4    1    74.00     6.60
   6   -4    0  1220.40    40.00
  -6    4    0  1190.60    45.60
   6   -4    1   301.40    13.10
  -6    4   -1   254.50    14.00
   6   -4    2   100.80     8.00
  -6    4   -2    97.10     8.90
   6   -4    3    62.30     7.10
  -6    4   -3    87.40    11.10
   6   -4    4   526.10    21.80
  -6    4   -4   521.40    34.00
   6   -4    5   591.20    23.80
  -6    4   -5   505.90    35.20
   6   -3  -10   130.00    11.00
  -6    3   10   135.90    10.90
   6   -3   -9    47.80     8.40
  -6    3    9    47.70     7.80
   6   -3   -8     0.10     5.20
  -6    3    8    13.50     7.00
   6   -3   -7   458.10    14.90
  -6    3    7   484.90    17.10
   6   -3   -6   738.50    21.30
  -6    3    6   686.20    23.60
   6   -3   -5  1446.00    34.80
  -6    3    5  1407.60    46.90
   6   -3   -4  1327.30    35.10
  -6    3    4  1338.70    42.30
   6   -3   -3   392.00    11.90
  -6    3    3   391.50    14.50
   6   -3   -2    86.50     4.90
  -6    3    2    98.20     6.90
   6   -3   -1   410.50    12.10
  -6    3    1   421.70    15.10
   6   -3    0    16.00     3.80
  -6    3    0    17.50     5.00
   6   -3    1     3.00     4.70
  -6    3   -1     8.80     3.90
   6   -3    2   310.80    10.10
  -6    3   -2   321.00    10.60
   6   -3    3   309.40     9.50
  -6    3   -3   287.00    10.80
   6   -3    4   363.80    11.40
  -6    3   -4   397.60    17.30
   6   -3    5   225.40     9.10
  -6    3   -5   225.30    12.90
   6   -3    6   937.40    33.90
  -6    3   -6   856.40    36.90
   6   -3    7    -6.70     5.90
  -6    3   -7    -7.40     8.90
   6   -2  -11    17.70     7.60
   6   -2  -10   169.60     8.90
  -6    2   10   187.20    15.00
   6   -2   -9    37.60     5.90
  -6    2    9    30.80    10.30
   6   -2   -8    10.30     4.50
  -6    2    8    25.00     7.60
   6   -2   -7   230.90     8.20
  -6    2    7   232.80    15.50
   6   -2   -6   206.00     7.20
  -6    2    6   193.30     7.10
   6   -2   -5     9.10     3.60
  -6    2    5    18.20     4.10
   6   -2   -4  1979.10    51.10
  -6    2    4  1977.00    48.20
   6   -2   -3   321.60     9.30
  -6    2    3   287.80     7.10
   6   -2   -2  1470.30    32.20
  -6    2    2  1466.10    43.40
   6   -2   -1   510.90    13.80
  -6    2    1   509.00    17.30
   6   -2    0   951.00    25.30
  -6    2    0   900.10    27.00
   6   -2    1    17.20     3.50
  -6    2   -1     8.60     2.80
   6   -2    2  2973.70    66.90
  -6    2   -2  2933.60    78.70
   6   -2    3    21.10     3.80
  -6    2   -3    23.30     3.70
   6   -2    4    22.50     3.90
  -6    2   -4    33.70     3.80
   6   -2    5   195.70     7.20
  -6    2   -5   186.30     9.50
   6   -2    6   338.90    12.90
  -6    2   -6   359.70    14.20
   6   -2    7   202.50     8.80
  -6    2   -7   216.00    19.00
   6   -2    8  1883.80    73.80
  -6    2   -8  1765.30   105.20
   6   -2    9   747.50    41.40
   6   -1  -11    27.00     7.30
  -6    1   11    44.20     7.40
   6   -1  -10    49.40     5.90
  -6    1   10    46.60     6.60
   6   -1   -9   406.60    12.90
  -6    1    9   399.00    15.30
   6   -1   -8    71.40     4.90
  -6    1    8    65.10     8.40
   6   -1   -7   571.80    16.80
  -6    1    7   603.90    30.10
   6   -1   -6   196.70     6.70
  -6    1    6   213.10     8.80
   6   -1   -5   616.90    16.20
  -6    1    5   612.30    19.50
   6   -1   -4   542.90    14.20
  -6    1    4   532.50    18.40
   6   -1   -3    24.70     3.30
  -6    1    3    16.80     4.20
   6   -1   -2   650.70    14.40
  -6    1    2   654.30    13.90
   6   -1   -1    93.90     3.40
  -6    1    1    93.60     3.50
   6   -1    0   508.60    10.90
  -6    1    0   508.80    10.80
   6   -1    1   940.00    23.30
  -6    1   -1   920.20    25.00
   6   -1    2    42.20     3.50
  -6    1   -2    33.60     2.80
   6   -1    3     5.10     3.10
  -6    1   -3     4.50     1.50
   6   -1    4  1937.10    46.90
  -6    1   -4  1840.40    41.60
   6   -1    5  2219.50    54.10
  -6    1   -5  2119.50    65.30
   6   -1    6   116.60     5.50
  -6    1   -6   101.30     5.70
   6   -1    7     9.10     5.40
  -6    1   -7     0.30    11.50
   6   -1    8   379.10    13.60
  -6    1   -8   359.50    26.40
   6   -1    9    59.30     7.50
  -6    1   -9    60.60    14.70
   6   -1   10    29.10     7.90
   6    0  -11  2028.40    73.40
  -6    0   11  2112.00    81.40
   6    0  -10   191.40     9.10
  -6    0   10   189.30    10.30
   6    0   -9     0.60     4.40
  -6    0    9     5.20     5.10
   6    0   -8   392.60    11.40
  -6    0    8   414.40    14.90
   6    0   -7   914.40    18.80
  -6    0    7   919.20    26.70
   6    0   -6   626.80    11.80
  -6    0    6   594.60    15.00
   6    0   -5   259.60     6.70
  -6    0    5   251.30     6.50
   6    0   -4   759.90    15.80
  -6    0    4   726.50    14.70
   6    0   -3   674.80    15.40
  -6    0    3   659.70    14.10
   6    0   -2  2018.40    39.60
  -6    0    2  1978.60    40.20
   6    0   -1   565.70    10.40
  -6    0    1   571.20    13.20
   6    0    0  4627.10    92.60
  -6    0    0  4670.40    89.10
   6    0    1   248.20     5.60
  -6    0   -1   252.10     6.60
   6    0    2   877.00    18.60
  -6    0   -2   860.40    22.00
   6    0    3   311.70     8.80
  -6    0   -3   286.80     9.10
   6    0    4  4191.20    97.00
  -6    0   -4  4150.50   109.80
   6    0    5    62.70     3.80
  -6    0   -5    60.90     3.80
   6    0    6   108.40     4.80
  -6    0   -6    98.90     6.40
   6    0    7   279.60     9.10
  -6    0   -7   256.90    11.70
   6    0    8   540.50    20.90
  -6    0   -8   541.70    20.40
   6    0    9     1.60     4.70
  -6    0   -9     7.30    12.00
   6    0   10   223.90    12.00
  -6    0  -10   199.10    11.90
   6    0   11   882.40    55.90
   6    1  -11    25.30    13.20
  -6   -1   11    12.20     6.20
   6    1  -10     2.90     4.80
  -6   -1   10    12.80     5.60
   6    1   -9   120.10     6.20
  -6   -1    9   118.80     6.80
   6    1   -8   835.70    18.60
  -6   -1    8   847.60    26.00
   6    1   -7    56.40     3.50
  -6   -1    7    60.30     3.10
   6    1   -6   226.30     5.10
  -6   -1    6   232.30     8.60
   6    1   -5  2270.20    41.00
  -6   -1    5  2245.70    44.70
   6    1   -4    16.70     2.40
  -6   -1    4    17.50     2.40
   6    1   -3    98.40     3.70
  -6   -1    3    94.10     2.90
   6    1   -2    14.90     1.80
  -6   -1    2    16.60     1.90
   6    1   -1   730.60    13.30
  -6   -1    1   722.30    14.60
   6    1    0     6.80     1.90
  -6   -1    0     3.90     2.40
   6    1    1   110.60     3.30
  -6   -1   -1   110.50     3.50
   6    1    2   133.40     4.00
  -6   -1   -2   124.90     4.10
   6    1    3   755.40    15.10
  -6   -1   -3   750.30    19.90
   6    1    4   538.40    11.60
  -6   -1   -4   544.80    14.30
   6    1    5    60.40     3.70
  -6   -1   -5    52.50     3.50
   6    1    6  1025.00    25.30
  -6   -1   -6  1009.60    33.60
   6    1    7  3064.50    99.10
  -6   -1   -7  3054.80   123.10
   6    1    8   576.80    19.60
  -6   -1   -8   529.10    33.90
   6    1    9   175.90     8.90
  -6   -1   -9   172.30     9.60
   6    1   10     4.90    10.70
  -6   -1  -10    23.30     7.10
   6    1   11   418.80    29.40
  -6   -1  -11   422.60    19.80
   6    1   12    43.10    15.10
  -6   -1  -12    44.40    10.40
  -6   -2   11     3.20     7.40
   6    2  -10    12.20    10.70
  -6   -2   10    10.00     5.70
   6    2   -9   993.30    33.20
  -6   -2    9   991.90    36.80
   6    2   -8   600.50    14.90
  -6   -2    8   586.60    16.80
   6    2   -7    53.10     3.40
  -6   -2    7    57.30     3.60
   6    2   -6    13.10     1.90
  -6   -2    6    10.90     2.60
   6    2   -5   801.80    14.30
  -6   -2    5   791.60    17.50
   6    2   -4    26.30     1.90
  -6   -2    4    33.50     2.30
   6    2   -3  2330.50    42.90
  -6   -2    3  2331.70    39.70
   6    2   -2    14.30     2.10
  -6   -2    2    17.00     2.10
   6    2   -1     1.20     2.00
  -6   -2    1     8.40     2.10
   6    2    0  1106.30    17.80
  -6   -2    0  1088.40    21.00
   6    2    1   666.70    11.50
  -6   -2   -1   662.20    12.30
   6    2    2   235.40     4.80
  -6   -2   -2   235.10     5.20
   6    2    3   441.30     7.90
  -6   -2   -3   437.40    10.90
   6    2    4  2144.10    36.00
  -6   -2   -4  2187.70    69.40
   6    2    5  1869.50    35.00
  -6   -2   -5  1878.70    61.30
   6    2    6     4.90     3.00
  -6   -2   -6     2.10     4.70
   6    2    7    58.50     4.20
  -6   -2   -7    31.70    10.80
   6    2    8    29.80     4.50
  -6   -2   -8    27.50     7.00
   6    2    9   441.40    22.80
  -6   -2   -9   407.50    18.60
   6    2   10     5.70     9.40
  -6   -2  -10     4.80    11.30
   6    2   11    29.70     6.10
  -6   -2  -11    18.30     7.80
   6    2   12   133.40    16.70
  -6   -2  -12   118.80    11.80
   6    3  -10   100.50    15.50
  -6   -3   10   122.40     9.70
   6    3   -9     4.30     7.40
  -6   -3    9    -0.10     5.10
   6    3   -8   472.40    17.30
  -6   -3    8   495.20    15.20
   6    3   -7  1153.50    32.40
  -6   -3    7  1121.30    35.90
   6    3   -6    64.60     3.10
  -6   -3    6    69.40     4.00
   6    3   -5   323.20     6.90
  -6   -3    5   302.80     7.80
   6    3   -4   223.20     4.30
  -6   -3    4   224.80     5.90
   6    3   -2  2742.00    54.20
  -6   -3    2  2803.10    53.60
   6    3   -1  7698.60   147.80
  -6   -3    1  7677.30   161.00
   6    3    0    17.00     1.90
  -6   -3    0    17.10     1.90
   6    3    1  3162.10    50.60
  -6   -3   -1  3202.40    62.60
   6    3    2   340.90     6.40
  -6   -3   -2   343.60     6.50
   6    3    3  2350.40    44.50
  -6   -3   -3  2314.40    37.60
   6    3    4   723.90    15.10
  -6   -3   -4   719.30    20.10
   6    3    5   276.80     8.80
  -6   -3   -5   277.30     9.80
   6    3    6   856.20    18.60
  -6   -3   -6   847.10    32.10
   6    3    7    78.20     4.40
  -6   -3   -7    83.70     6.90
   6    3    8   318.70    11.60
  -6   -3   -8   320.50    14.00
   6    3    9  4523.80   269.90
  -6   -3   -9  4302.50   254.50
   6    3   10   219.10    14.00
  -6   -3  -10   198.60    11.00
   6    3   11    11.20     5.70
  -6   -3  -11     9.60     8.30
   6    3   12    -0.70     6.20
  -6   -3  -12    -3.30     9.10
   6    4   -9    11.00     7.30
  -6   -4    9     2.60     5.20
   6    4   -8   215.00    13.80
  -6   -4    8   266.90    11.10
   6    4   -7  1047.20    33.00
  -6   -4    7  1059.60    29.00
   6    4   -6   247.60    10.30
  -6   -4    6   250.60     9.50
   6    4   -5    52.40     4.50
  -6   -4    5    52.60     4.10
   6    4   -4    61.90     3.10
  -6   -4    4    50.10     2.90
   6    4   -3    93.10     3.50
  -6   -4    3    85.60     3.40
   6    4   -2   362.10     7.80
  -6   -4    2   360.70     9.00
   6    4   -1  1015.80    17.70
  -6   -4    1  1034.60    20.10
   6    4    0   492.60    14.60
  -6   -4    0   489.80     9.50
   6    4    1  1109.80    20.00
  -6   -4   -1  1133.60    21.90
   6    4    2   436.70     8.00
  -6   -4   -2   436.50     8.80
   6    4    3  1287.10    25.50
  -6   -4   -3  1312.60    27.60
   6    4    4   151.60     4.60
  -6   -4   -4   146.40     5.20
   6    4    5  1959.60    46.80
  -6   -4   -5  1978.70    58.10
   6    4    6   718.80    19.40
  -6   -4   -6   728.60    28.20
   6    4    7    19.30     2.60
  -6   -4   -7    17.10     5.70
   6    4    8   542.70    13.00
  -6   -4   -8   562.00    25.30
   6    4    9   747.10    25.20
  -6   -4   -9   671.30    28.30
   6    4   10     5.40     3.80
  -6   -4  -10   -37.10    14.10
  -6   -4  -11   108.00    10.20
   6    4   12   204.90    11.40
  -6   -4  -12   165.90    12.60
   6    4   13    82.60    10.20
  -6   -4  -13    63.50    17.30
   6    5   -8    52.80     8.90
  -6   -5    8    36.30     6.40
   6    5   -7    14.60     6.90
  -6   -5    7     6.90     5.00
   6    5   -6    87.00     7.20
  -6   -5    6    93.20     5.80
   6    5   -5   281.10    11.20
  -6   -5    5   279.20    10.80
   6    5   -4    43.00     4.60
  -6   -5    4    44.70     4.30
   6    5   -3   160.80     6.30
  -6   -5    3   164.90     6.10
   6    5   -2    32.60     3.90
  -6   -5    2    35.70     2.80
   6    5   -1   758.50    17.10
  -6   -5    1   778.40    18.80
   6    5    0  1210.90    26.30
  -6   -5    0  1235.40    22.60
   6    5    1   131.10     4.80
  -6   -5   -1   133.40     3.60
   6    5    2    86.70     3.70
  -6   -5   -2    90.20     3.10
   6    5    3    57.90     3.00
  -6   -5   -3    60.50     2.60
   6    5    4  1508.30    34.70
  -6   -5   -4  1482.30    36.80
   6    5    5    16.50     2.60
  -6   -5   -5     8.40     2.30
   6    5    6    16.90     2.80
  -6   -5   -6    12.10     2.80
   6    5    7   144.90     4.90
  -6   -5   -7   149.30     9.40
   6    5    8   205.70     8.30
  -6   -5   -8   209.60    11.40
   6    5    9    10.30     3.40
  -6   -5   -9     3.90    11.50
   6    5   10    24.10     5.20
  -6   -5  -10    15.30     7.30
   6    5   11    40.40     6.20
  -6   -5  -11    25.70     7.50
   6    5   12   388.70    20.00
  -6   -5  -12   353.20    18.10
   6    6   -7    59.70    12.40
  -6   -6    7    71.10     8.20
   6    6   -6    -3.00     7.20
  -6   -6    6     4.20     6.50
   6    6   -5   -10.90     6.00
  -6   -6    5     4.00     4.60
   6    6   -4  2393.50    68.30
  -6   -6    4  2410.70    71.60
   6    6   -3   637.90    20.90
  -6   -6    3   675.40    19.70
   6    6   -2    -2.30     4.60
  -6   -6    2     2.00     3.40
   6    6   -1   101.60     6.30
  -6   -6    1   100.20     4.90
   6    6    0    75.50     3.60
  -6   -6    0    82.10     3.60
   6    6    1     1.80     2.60
  -6   -6   -1     4.00     2.50
   6    6    2  3689.50    87.20
  -6   -6   -2  3642.40   113.80
   6    6    3    19.20     3.20
  -6   -6   -3    21.00     2.40
   6    6    4   684.70    17.50
  -6   -6   -4   666.60    17.70
   6    6    5    -1.50     3.40
  -6   -6   -5     0.30     2.40
   6    6    6  6097.90   185.10
  -6   -6   -6  6103.50   184.70
   6    6    7   451.70    13.70
  -6   -6   -7   505.50    30.60
   6    6    8  5580.40   171.50
  -6   -6   -8  5498.50   258.40
   6    6    9    18.40     4.90
  -6   -6   -9     7.80     8.00
   6    6   10  1014.60    39.90
  -6   -6  -10   953.50    39.60
   6    6   11     5.70     6.00
   6    6   12   471.50    22.90
  -6   -6  -12   494.80    34.40
   6    7   -5     7.20     7.30
  -6   -7    5    -4.10     6.80
   6    7   -4     4.20     7.70
  -6   -7    4    12.40     6.20
   6    7   -3    17.30     6.20
  -6   -7    3    25.00     6.80
   6    7   -2   471.40    16.00
  -6   -7    2   438.50    17.50
   6    7   -1   314.90    15.80
  -6   -7    1   348.70    14.00
   6    7    0    31.50     5.70
  -6   -7    0    44.30     4.90
   6    7    1  1196.90    31.60
  -6   -7   -1  1200.20    43.90
   6    7    2   445.10    13.10
  -6   -7   -2   400.50    18.40
   6    7    3     5.40     3.70
  -6   -7   -3    -1.00     3.50
   6    7    4     2.10     3.80
  -6   -7   -4     0.40     3.60
   6    7    5   846.90    28.00
  -6   -7   -5   894.50    26.50
   6    7    6     2.90     3.60
  -6   -7   -6     9.30     4.20
   6    7    7     0.20     3.90
  -6   -7   -7     1.10     4.90
   6    7    8  2542.70    82.00
  -6   -7   -8  2469.50   121.00
   6    7    9     0.60     4.90
  -6   -7   -9    29.90    14.00
   6    7   10   258.10    13.20
  -6   -7  -10   215.20    21.80
   6    7   11     7.10     7.10
  -6   -7  -11   -20.00    15.00
   6    8   -3    97.70     9.50
  -6   -8    3   113.30     9.50
   6    8   -2   787.30    31.90
  -6   -8    2   761.60    38.00
   6    8   -1   727.70    39.90
  -6   -8    1   688.30    27.90
  -6   -8    0    20.20     6.30
   6    8    1   120.20    10.10
  -6   -8   -1   113.50     8.50
   6    8    2    22.30     6.40
  -6   -8   -2    15.60     5.00
   6    8    3   125.60     6.40
  -6   -8   -3   107.10     8.70
   6    8    4   250.50     9.30
  -6   -8   -4   255.40     9.70
   6    8    5    79.20     5.80
  -6   -8   -5    79.80     6.90
   6    8    6   111.00     6.90
  -6   -8   -6   111.50     6.70
   6    8    7    31.50     5.70
  -6   -8   -7    32.10     6.70
   6    8    8    13.80     5.70
  -6   -8   -8    20.30    14.30
   6    8    9    18.60     6.10
  -6   -8   -9    14.50    15.20
   6    8   10   377.30    17.70
  -6   -8  -10   353.60    29.10
   6    9    0    -6.70     7.50
  -6   -9    0    -7.50     7.40
  -6   -9   -1  2273.30   156.90
  -6   -9   -2    18.80     6.60
  -6   -9   -3   118.20     8.10
   6    9    4    -7.90     5.80
  -6   -9   -4     1.20     5.10
   6    9    5   771.10    47.30
  -6   -9   -5   772.20    31.60
  -6   -9   -6    -3.30     7.60
   6    9    7    51.70    10.60
  -6   -9   -7    68.20    11.00
   6    9    8     9.60     9.30
  -6   -9   -8    -8.60    16.40
   7   -4   -6    91.30    10.20
  -7    4    6    98.00     9.80
   7   -4   -5    98.20    10.20
  -7    4    5    88.10     8.30
   7   -4   -4   200.50    11.60
  -7    4    4   192.80    12.70
   7   -4   -3    19.50     7.90
  -7    4    3    35.80     7.30
   7   -4   -2    56.50     8.40
  -7    4    2    40.20     7.10
   7   -4   -1   170.20    11.30
  -7    4    1   138.20    10.40
   7   -4    0   128.50     9.80
  -7    4    0   109.80     9.60
   7   -4    1    22.10     6.90
  -7    4   -1     9.80     8.00
   7   -3   -8   261.40    14.40
  -7    3    8   249.80    25.00
   7   -3   -7   536.70    26.30
  -7    3    7   556.20    25.70
   7   -3   -6    70.10     8.50
  -7    3    6    82.00     8.30
   7   -3   -5   494.20    20.40
  -7    3    5   482.40    20.80
   7   -3   -4  1379.50    54.10
  -7    3    4  1349.10    51.10
   7   -3   -3   897.40    32.90
  -7    3    3   917.60    59.60
   7   -3   -2   236.10     9.60
  -7    3    2   256.30    12.50
   7   -3   -1   997.90    34.40
  -7    3    1   943.90    39.40
   7   -3    0     2.90     6.10
  -7    3    0    -4.70     6.30
   7   -3    1  1171.40    43.70
  -7    3   -1  1057.40    48.70
   7   -3    2   664.20    24.90
  -7    3   -2   681.50    30.90
   7   -3    3    28.10     6.60
  -7    3   -3    19.30     8.40
   7   -3    4   102.80     8.20
  -7    3   -4    78.40    17.00
   7   -2   -9   317.30    14.70
   7   -2   -8   409.40    15.40
  -7    2    8   391.60    18.80
   7   -2   -7   732.50    23.70
  -7    2    7   716.10    28.20
   7   -2   -6    74.60     6.00
  -7    2    6   101.60     8.80
   7   -2   -5   400.50    12.80
  -7    2    5   396.20    15.30
   7   -2   -4  2256.80    57.70
  -7    2    4  2123.60    71.80
   7   -2   -3  1868.60    47.00
  -7    2    3  1803.20    57.00
   7   -2   -2   111.50     5.70
  -7    2    2   132.40     8.20
   7   -2   -1  1064.30    30.60
  -7    2    1  1010.30    37.20
   7   -2    0     2.40     4.20
  -7    2    0    -1.50     5.30
   7   -2    1   909.30    26.00
  -7    2   -1   917.40    31.70
   7   -2    2     4.30     3.90
  -7    2   -2     9.90     6.30
   7   -2    3   143.60     6.80
  -7    2   -3   149.10     9.20
   7   -2    4    32.00     5.00
  -7    2   -4    32.90     7.00
   7   -2    5   612.50    20.20
  -7    2   -5   609.60    41.00
   7   -2    6   930.70    29.80
  -7    2   -6   934.80    60.60
   7   -2    7    48.80     8.60
   7   -1   -9    49.40     6.90
  -7    1    9    25.50    10.10
   7   -1   -8    13.50     7.10
  -7    1    8    10.20     8.50
   7   -1   -7    23.80     4.70
  -7    1    7    26.20     8.50
   7   -1   -6    32.80     4.80
  -7    1    6    69.00    10.10
   7   -1   -5   903.50    24.00
  -7    1    5   881.80    35.50
   7   -1   -4   434.80    13.00
  -7    1    4   441.20    23.80
   7   -1   -3    45.30     4.40
  -7    1    3    54.10     5.40
   7   -1   -2   437.70    11.70
  -7    1    2   410.30    12.80
   7   -1   -1   239.90     7.60
  -7    1    1   252.80     9.30
   7   -1    0     3.60     3.00
  -7    1    0     1.10     4.50
   7   -1    1   271.60     7.10
  -7    1   -1   271.80    10.10
   7   -1    2   154.80     6.00
  -7    1   -2   153.00     8.50
   7   -1    3   406.40    11.50
  -7    1   -3   389.80    16.60
   7   -1    4   988.40    26.20
  -7    1   -4   991.90    39.80
   7   -1    5   208.70     7.90
  -7    1   -5   182.30    14.90
   7   -1    6    11.10     5.00
  -7    1   -6   -25.70    11.80
   7   -1    7   489.40    21.30
  -7    1   -7   485.10    32.70
   7   -1    8  1017.30    33.30
   7    0  -10   240.80    11.00
  -7    0   10   251.00    18.10
   7    0   -9    -1.10     5.60
  -7    0    9    13.10     6.10
   7    0   -8   189.10     8.90
  -7    0    8   193.90    10.50
   7    0   -7   113.30     6.40
  -7    0    7   110.90     7.30
   7    0   -6   198.70     7.40
  -7    0    6   169.00     8.20
   7    0   -5    17.40     3.50
  -7    0    5    23.20     7.10
   7    0   -4    19.90     3.60
  -7    0    4    12.80     5.70
   7    0   -3     7.10     3.50
  -7    0    3    20.60     4.30
   7    0   -2    45.30     4.20
  -7    0    2    44.90     4.20
   7    0   -1  1491.60    29.80
  -7    0    1  1491.40    31.60
   7    0    0  1158.20    27.20
  -7    0    0  1132.20    26.30
   7    0    1    23.30     3.20
  -7    0   -1    27.70     4.50
   7    0    2   998.20    21.80
  -7    0   -2  1057.70    33.20
   7    0    3   606.40    15.90
  -7    0   -3   611.00    15.60
   7    0    4   167.80     7.60
  -7    0   -4   157.80     8.00
   7    0    5  1112.30    46.30
  -7    0   -5  1120.60    32.80
   7    0    6  1116.30    38.40
  -7    0   -6  1125.60    55.00
   7    0    7   120.60     6.50
  -7    0   -7   184.20    18.20
   7    0    8   344.10    12.20
  -7    0   -8   342.60    25.00
   7    0    9    44.90     9.40
  -7    0   -9    53.10    16.00
   7    1  -10   304.10    22.80
  -7   -1   10   317.20    20.70
   7    1   -9    41.40     7.60
  -7   -1    9    48.60     7.30
   7    1   -8   124.40     7.30
  -7   -1    8   127.90     8.80
   7    1   -7   199.50     7.70
  -7   -1    7   228.40     9.70
   7    1   -6   394.00    11.70
  -7   -1    6   390.60    14.80
   7    1   -5   211.90     7.70
  -7   -1    5   212.10     8.60
   7    1   -4   368.40     9.10
  -7   -1    4   362.70    10.00
   7    1   -3   586.70    14.10
  -7   -1    3   551.30    13.80
   7    1   -2   607.30    14.30
  -7   -1    2   576.10    14.50
   7    1   -1   758.20    16.70
  -7   -1    1   819.80    39.50
   7    1    0   320.30     7.40
  -7   -1    0   350.00    19.00
   7    1    1  2519.80    58.50
  -7   -1   -1  2574.50    79.30
   7    1    2   294.20     7.30
  -7   -1   -2   320.60    12.90
   7    1    3    32.10     3.40
  -7   -1   -3    22.30     3.40
   7    1    4    68.80     4.40
  -7   -1   -4    78.80     5.00
   7    1    5  7474.00   172.60
  -7   -1   -5  7488.50   427.70
   7    1    6   916.70    23.40
  -7   -1   -6   889.20    31.50
   7    1    7   468.00    13.20
  -7   -1   -7   465.90    18.40
   7    1    8   340.50    20.70
  -7   -1   -8   396.60    27.00
   7    1    9   843.20    34.30
  -7   -1   -9   797.90    36.50
   7    1   10   271.30    13.60
  -7   -1  -10   246.90    23.00
   7    2   -9     6.90    12.70
  -7   -2    9     9.50     6.30
   7    2   -8     8.70     4.30
  -7   -2    8     9.50     4.80
   7    2   -7    47.10     4.40
  -7   -2    7    50.50     5.70
   7    2   -6   611.90    17.10
  -7   -2    6   617.10    21.50
   7    2   -5   373.90    11.20
  -7   -2    5   364.80    13.10
   7    2   -4    66.50     3.30
  -7   -2    4    78.10     7.50
   7    2   -3    95.60     4.20
  -7   -2    3   100.80     5.90
   7    2   -2   389.10     9.80
  -7   -2    2   362.30     9.60
   7    2   -1    22.60     2.60
  -7   -2    1    15.90     3.10
   7    2    0    42.00     2.70
  -7   -2    0    38.30     3.80
   7    2    1    11.10     2.40
  -7   -2   -1    24.40     4.30
   7    2    2   911.10    20.10
  -7   -2   -2   939.70    32.00
   7    2    3  1398.10    34.30
  -7   -2   -3  1434.40    34.00
   7    2    4   549.40    14.50
  -7   -2   -4   523.90    20.50
   7    2    5   539.90    14.50
  -7   -2   -5   537.30    19.10
   7    2    6   391.60    10.60
  -7   -2   -6   386.00    15.10
   7    2    7  1157.60    38.80
  -7   -2   -7  1092.00    44.10
   7    2    8     7.10     3.60
  -7   -2   -8     7.30     6.70
   7    2    9    67.10     7.40
  -7   -2   -9    63.50     8.10
   7    2   10   130.20    17.10
  -7   -2  -10    96.20     9.90
   7    2   11   220.70    18.20
  -7   -2  -11   170.50    13.40
  -7   -3    9   344.90    16.30
   7    3   -8   143.10    14.70
  -7   -3    8   135.90     8.90
   7    3   -7    -0.30     8.00
  -7   -3    7     3.00     5.00
   7    3   -6   411.70    15.70
  -7   -3    6   420.50    13.30
   7    3   -5   307.40     7.90
  -7   -3    5   311.50     9.80
   7    3   -4    58.30     3.50
  -7   -3    4    53.80     3.50
   7    3   -3    30.20     3.00
  -7   -3    3    36.80     3.00
   7    3   -2  1578.60    36.70
  -7   -3    2  1541.10    31.00
   7    3   -1  1537.50    34.90
  -7   -3    1  1528.80    39.60
   7    3    0   134.90     3.90
  -7   -3    0   135.20     5.00
   7    3    1   479.60    10.00
  -7   -3   -1   490.20    11.90
   7    3    2   127.40     4.40
  -7   -3   -2   123.40     4.70
   7    3    3   129.70     4.40
  -7   -3   -3   133.70     5.80
   7    3    4   301.30     8.60
  -7   -3   -4   319.00    10.90
   7    3    5    15.20     6.70
  -7   -3   -5    12.00     2.90
   7    3    6   246.40     9.60
  -7   -3   -6   219.10    11.30
   7    3    7     5.10     4.40
  -7   -3   -7     2.90     6.60
   7    3    8   684.70    35.70
  -7   -3   -8   661.00    25.00
   7    3    9   144.20     8.40
  -7   -3   -9   158.60    17.40
   7    3   10    90.70    13.60
  -7   -3  -10    84.20    10.50
   7    3   11    12.40     6.60
  -7   -3  -11     0.80    16.10
  -7   -4    8    23.30     7.00
   7    4   -7    28.40     9.80
  -7   -4    7    37.80     4.80
   7    4   -6    52.50     6.80
  -7   -4    6    54.50     5.10
   7    4   -5     7.00     3.50
  -7   -4    5     6.10     3.80
   7    4   -4   504.30    13.90
  -7   -4    4   519.70    15.50
   7    4   -3   229.50     6.60
  -7   -4    3   233.10     7.80
   7    4   -2   786.70    17.10
  -7   -4    2   759.80    18.90
   7    4   -1   611.20    13.10
  -7   -4    1   588.50    12.60
   7    4    0   360.00     7.70
  -7   -4    0   359.60     9.90
   7    4    1    54.60     3.00
  -7   -4   -1    57.60     3.60
   7    4    2   446.10    10.40
  -7   -4   -2   415.60     9.60
   7    4    3   367.70    10.20
  -7   -4   -3   349.90     9.20
   7    4    4  1632.10    40.10
  -7   -4   -4  1681.00    47.90
   7    4    5  1328.60    31.40
  -7   -4   -5  1388.80    53.90
   7    4    6   484.20    19.60
  -7   -4   -6   462.40    28.20
   7    4    7   116.80     6.50
  -7   -4   -7   100.20    12.60
   7    4    8    -0.20     4.70
  -7   -4   -8    -4.30    11.00
   7    4    9    74.60    11.60
  -7   -4   -9    81.10     9.00
   7    4   10   795.70    41.00
  -7   -4  -10   799.70    35.60
   7    4   11    33.50     6.90
  -7   -4  -11    30.30     9.90
  -7   -5    7   121.90     7.70
   7    5   -6    -3.70     6.70
  -7   -5    6     0.90     5.00
   7    5   -5   189.10    11.10
  -7   -5    5   198.00     8.40
   7    5   -4    39.10     6.00
  -7   -5    4    42.10     4.40
   7    5   -3    69.00     8.30
  -7   -5    3    61.90     4.50
   7    5   -2   123.40     7.60
  -7   -5    2   122.40     5.70
   7    5   -1   266.30     8.00
  -7   -5    1   270.00     8.50
   7    5    0     5.60     2.70
  -7   -5    0     8.30     2.70
   7    5    1   939.90    23.90
  -7   -5   -1   909.10    18.20
   7    5    2   454.50    12.90
  -7   -5   -2   428.30    10.60
   7    5    3   481.10    13.90
  -7   -5   -3   474.60    11.50
   7    5    4   508.70    14.80
  -7   -5   -4   469.80    12.20
   7    5    5    11.20     3.30
  -7   -5   -5     3.60     4.00
   7    5    6     9.70     3.70
  -7   -5   -6     8.20     9.20
   7    5    7   422.50    15.70
  -7   -5   -7   392.20    16.10
   7    5    8   688.20    30.80
  -7   -5   -8   612.90    30.20
   7    5    9   128.90     8.00
  -7   -5   -9   122.70    10.80
   7    5   10    26.40    11.10
  -7   -5  -10    43.50     9.70
   7    5   11   356.80    17.40
  -7   -5  -11   265.60    23.20
   7    6   -6   353.40    25.40
  -7   -6    6   410.10    18.70
   7    6   -5   265.10    14.60
  -7   -6    5   281.00    14.80
   7    6   -4    29.50     6.30
  -7   -6    4    23.60     5.00
   7    6   -3    41.80     8.00
  -7   -6    3    44.10     4.90
   7    6   -2   272.70    13.60
  -7   -6    2   238.10     9.60
   7    6   -1   527.20    22.30
  -7   -6    1   513.40    16.50
   7    6    0  1154.20    31.10
  -7   -6    0  1131.10    36.30
   7    6    1   215.10     8.00
  -7   -6   -1   214.20     7.90
   7    6    2    55.10     4.50
  -7   -6   -2    56.70     4.30
   7    6    3   517.10    16.60
  -7   -6   -3   526.90    14.10
   7    6    4   366.90    12.70
  -7   -6   -4   352.70    12.50
   7    6    5    12.80     3.70
  -7   -6   -5     9.60     4.30
   7    6    6   340.30    13.30
  -7   -6   -6   340.90    12.20
   7    6    7   808.00    29.20
  -7   -6   -7   773.70    29.50
   7    6    8     7.80     5.90
  -7   -6   -8    18.60     8.40
   7    6    9    33.00     6.30
  -7   -6   -9    44.10    10.40
   7    6   10    18.10     6.00
  -7   -6  -10     6.30    14.40
   7    6   11     3.30     8.10
   7    7   -4   336.80    16.40
  -7   -7    4   379.00    17.20
   7    7   -3   207.10    15.80
  -7   -7    3   165.50    10.40
   7    7   -2    -3.00     8.10
  -7   -7    2    -3.40     8.30
   7    7   -1     2.60     6.10
  -7   -7    1    -4.50     5.20
   7    7    0    10.40     6.60
  -7   -7    0    12.70     4.90
   7    7    1    60.30     7.40
  -7   -7   -1    42.10     5.80
   7    7    2    91.30     5.90
  -7   -7   -2    89.50     6.90
   7    7    3    -0.50     4.50
  -7   -7   -3     1.70     4.40
   7    7    4    54.20     5.70
  -7   -7   -4    45.90     5.20
   7    7    5   622.30    20.60
  -7   -7   -5   601.00    18.50
   7    7    6   443.40    16.40
  -7   -7   -6   426.00    17.20
   7    7    7   158.10     9.40
  -7   -7   -7   140.00    15.80
   7    7    8     9.20     5.40
  -7   -7   -8    -0.60    13.60
   7    7    9   493.30    22.00
   7    7   10   175.80    11.70
  -7   -7  -10   161.20    20.30
   7    8   -2   326.90    21.00
  -7   -8    2   325.60    20.40
   7    8   -1    15.60     7.30
  -7   -8    1    25.70     8.40
   7    8    0   157.50    13.30
  -7   -8    0   187.90    11.50
   7    8    1   118.60     9.90
  -7   -8   -1    95.30     8.20
   7    8    2   149.60    11.60
  -7   -8   -2   152.00     8.40
   7    8    3    35.40     8.20
  -7   -8   -3    29.60     5.60
   7    8    4   134.50     8.00
  -7   -8   -4   145.90     8.20
   7    8    5   180.00     9.40
  -7   -8   -5   191.10     9.60
   7    8    6   247.00    12.30
  -7   -8   -6   271.20    14.00
   7    8    7   313.20    14.60
  -7   -8   -7   262.10    21.10
   7    8    8    28.50     7.10
  -7   -8   -8    73.30    17.20
   8   -3   -2    34.90     8.40
  -8    3    2    11.70    14.00
   8   -3   -1   575.10    26.20
  -8    3    1   563.90    37.80
   8   -2   -6   393.10    19.10
  -8    2    6   370.40    27.30
   8   -2   -5   788.80    25.70
  -8    2    5   797.40    34.20
   8   -2   -4   118.10     7.70
  -8    2    4   106.90     9.20
   8   -2   -3     4.90     5.50
  -8    2    3     0.30     7.00
   8   -2   -2   241.00    10.50
  -8    2    2   220.80    13.40
   8   -2   -1     0.00     5.20
  -8    2    1     6.60     7.00
   8   -2    0     5.40     5.50
  -8    2    0     6.80     7.10
   8   -2    1   137.90     7.80
  -8    2   -1   118.60     9.50
   8   -2    2   171.10     9.10
  -8    2   -2   147.30    11.80
   8   -2    3   188.70    11.70
   8   -1   -7    59.20     6.70
   8   -1   -6     2.30     5.50
  -8    1    6     9.40    10.80
   8   -1   -5   608.70    21.10
  -8    1    5   585.70    25.80
   8   -1   -4   121.30     7.40
  -8    1    4   139.30    10.50
   8   -1   -3   826.60    25.70
  -8    1    3   824.80    33.20
   8   -1   -2   396.70    14.20
  -8    1    2   374.20    17.90
   8   -1   -1   280.20    10.90
  -8    1    1   271.80    14.70
   8   -1    0     9.20     5.00
  -8    1    0    10.80     7.80
   8   -1    1  1571.60    51.30
  -8    1   -1  1514.50    60.70
   8   -1    2    36.70     5.30
  -8    1   -2    32.80     7.00
   8   -1    3     7.20     5.00
  -8    1   -3    15.80     7.00
   8   -1    4    68.00     6.50
  -8    1   -4    57.60    15.00
   8   -1    5   197.20     9.40
  -8    1   -5   183.30    17.10
   8   -1    6   128.80     8.90
   8    0   -8    77.30     6.90
   8    0   -7    81.80     7.20
  -8    0    7    70.80    10.90
   8    0   -6   289.10    11.40
  -8    0    6   273.20    19.00
   8    0   -5   310.90    11.00
  -8    0    5   281.00    19.50
   8    0   -4    -0.30     4.20
  -8    0    4    -6.50     6.80
   8    0   -3   269.80     8.80
  -8    0    3   306.40    19.20
   8    0   -2    55.20     4.70
  -8    0    2    54.20     6.50
   8    0   -1    74.40     5.10
  -8    0    1    67.80     6.90
   8    0    0   272.30     9.30
  -8    0    0   258.60    12.30
   8    0    1     1.60     4.00
  -8    0   -1     6.20     5.40
   8    0    2    -5.00     4.60
  -8    0   -2     0.10     5.60
   8    0    3   930.10    24.60
  -8    0   -3   876.70    31.70
   8    0    4  1422.20    43.30
  -8    0   -4  1390.90    83.10
   8    0    5    37.20     6.00
  -8    0   -5    -0.80    14.60
   8    0    6    -0.40     5.70
  -8    0   -6    16.00    14.00
   8    0    7   210.90    12.20
   8    1   -8   365.10    17.00
  -8   -1    8   381.20    27.30
   8    1   -7   162.30     8.60
  -8   -1    7   162.70    10.50
   8    1   -6   225.90     9.40
  -8   -1    6   212.20    12.90
   8    1   -5    94.00     5.90
  -8   -1    5    72.40     7.20
   8    1   -4   189.50     7.30
  -8   -1    4   198.20    15.30
   8    1   -3   507.70    15.70
  -8   -1    3   532.30    28.80
   8    1   -2   122.20     5.80
  -8   -1    2   124.50    11.50
   8    1   -1  1814.70    50.50
  -8   -1    1  1798.50    98.70
   8    1    0   444.60    12.90
  -8   -1    0   461.00    13.00
   8    1    1   244.20     8.60
  -8   -1   -1   238.10     9.30
   8    1    2    97.10     5.30
  -8   -1   -2    92.20     6.90
   8    1    3  1929.20    51.70
  -8   -1   -3  1809.80    60.80
   8    1    4    10.40     5.30
  -8   -1   -4    -5.60     6.00
   8    1    5   188.10     7.30
  -8   -1   -5   178.80    15.40
   8    1    6    57.50     5.50
  -8   -1   -6    59.20    12.90
   8    1    7   246.50    10.40
  -8   -1   -7   227.00    23.90
   8    1    8    20.90     7.20
  -8   -1   -8     5.40    14.70
  -8   -2    8    29.40     7.40
   8    2   -7     6.10     6.50
  -8   -2    7    15.30     6.60
   8    2   -6   553.50    24.40
  -8   -2    6   595.10    24.40
   8    2   -5     7.80     3.90
  -8   -2    5     9.10     5.70
   8    2   -4   113.00     5.40
  -8   -2    4   121.80     8.10
   8    2   -3    30.30     4.10
  -8   -2    3    20.30     5.10
   8    2   -2   235.10     8.50
  -8   -2    2   215.50     9.90
   8    2   -1    11.90     3.40
  -8   -2    1     7.80     7.20
   8    2    0    29.30     4.50
  -8   -2    0    27.70     8.20
   8    2    1    61.30     4.30
  -8   -2   -1    65.10     6.20
   8    2    2   260.30     8.60
  -8   -2   -2   245.60    10.90
   8    2    3   164.00     6.40
  -8   -2   -3   138.70     7.00
   8    2    4    22.70     3.40
  -8   -2   -4    -8.20    11.20
   8    2    5   576.90    16.00
  -8   -2   -5   556.60    22.60
   8    2    6  1969.80    55.30
  -8   -2   -6  1965.00   111.40
   8    2    7   265.60    21.10
  -8   -2   -7   249.20    14.30
   8    2    8    31.10     8.00
  -8   -2   -8    11.80    14.00
   8    2    9    19.30     7.30
  -8   -2   -9     4.70    14.80
   8    3   -7    36.60    11.50
  -8   -3    7    32.10     7.30
   8    3   -6   228.40    17.70
  -8   -3    6   219.00    11.90
   8    3   -5    24.10     5.00
  -8   -3    5    30.90     6.20
   8    3   -4   971.00    28.10
  -8   -3    4   964.00    33.40
   8    3   -3    -0.60     3.40
  -8   -3    3     7.20     5.60
   8    3   -2    76.80     4.20
  -8   -3    2    84.60     6.60
   8    3   -1   355.70    13.10
  -8   -3    1   342.60    14.20
   8    3    0   167.10     6.50
  -8   -3    0   167.40     8.60
   8    3    1    68.00     4.30
  -8   -3   -1    62.20     5.00
   8    3    2   165.20     6.40
  -8   -3   -2   163.30    13.30
   8    3    3  1304.50    32.60
  -8   -3   -3  1267.30    45.10
   8    3    4   820.70    27.10
  -8   -3   -4   785.80    30.30
   8    3    5     8.40     3.70
  -8   -3   -5    16.70    10.20
   8    3    6    73.70     6.30
  -8   -3   -6    65.60     8.00
   8    3    7     4.60     5.40
  -8   -3   -7    18.50     7.70
   8    3    8   147.40     9.30
  -8   -3   -8   164.00    11.80
   8    3    9    13.60    13.30
  -8   -3   -9   -16.20    15.70
  -8   -4    7    80.30    11.30
   8    4   -6    84.60    11.50
  -8   -4    6   119.60     9.10
   8    4   -5    46.80     9.90
  -8   -4    5    28.80     8.90
   8    4   -4  3770.10   131.80
  -8   -4    4  3724.10   123.30
   8    4   -3  1587.30    65.40
  -8   -4    3  1627.90    44.00
   8    4   -2  3471.10    89.00
  -8   -4    2  3507.80    94.30
   8    4   -1   229.80     7.50
  -8   -4    1   194.50     9.60
   8    4    0   646.90    22.00
  -8   -4    0   627.10    22.50
   8    4    1   255.80    10.70
  -8   -4   -1   243.60    11.80
   8    4    2  1159.40    35.00
  -8   -4   -2  1154.60    29.90
   8    4    3    61.20     5.20
  -8   -4   -3    73.10     7.60
   8    4    4     4.00     3.80
  -8   -4   -4    14.00     6.40
   8    4    5   389.70    15.00
  -8   -4   -5   400.30    15.90
   8    4    6    46.50     5.60
  -8   -4   -6    50.50     7.90
   8    4    7   219.50    12.20
  -8   -4   -7   183.40    20.10
   8    4    8  2573.70    95.30
  -8   -4   -8  2268.40    98.20
   8    4    9   163.10    10.40
  -8   -4   -9   151.60    12.20
   8    4   10    16.90     8.30
  -8   -4  -10    -2.20    11.50
   8    5   -5    27.10     9.80
  -8   -5    5    28.70     6.20
   8    5   -4    73.10    10.90
  -8   -5    4    84.20     6.00
   8    5   -3   136.60    13.50
  -8   -5    3   112.30     6.60
   8    5   -2   263.60    15.20
  -8   -5    2   263.70     9.90
   8    5   -1   367.70    18.70
  -8   -5    1   366.80    12.20
   8    5    0   457.70    15.90
  -8   -5    0   451.20    14.20
   8    5    1   194.10    12.70
  -8   -5   -1   175.70     9.80
   8    5    2   368.60    13.40
  -8   -5   -2   327.30    11.60
   8    5    3    63.40     5.50
  -8   -5   -3    57.80     5.90
   8    5    4  1000.60    52.90
  -8   -5   -4  1006.00    30.70
   8    5    5   505.80    24.80
  -8   -5   -5   467.00    22.10
   8    5    6    11.40     5.00
  -8   -5   -6     0.90     7.80
   8    5    7   159.20     9.30
  -8   -5   -7   153.30    12.20
   8    5    8   306.10    15.50
  -8   -5   -8   274.10    16.00
   8    5    9     5.30     6.40
  -8   -5   -9    25.20    14.10
  -8   -6    4    65.10     8.10
   8    6   -3     3.60     8.00
  -8   -6    3     6.20     5.60
   8    6   -2   193.10    14.70
  -8   -6    2   152.40     8.70
   8    6   -1   324.90    18.90
  -8   -6    1   309.10    12.30
   8    6    0    47.50    10.10
  -8   -6    0    39.40     6.70
   8    6    1   137.80    10.80
  -8   -6   -1   169.50     7.30
   8    6    2    28.10     4.60
  -8   -6   -2    30.20     4.30
   8    6    3   474.20    17.00
  -8   -6   -3   466.20    19.90
   8    6    4    21.50     4.90
  -8   -6   -4    28.20     5.30
   8    6    5    14.70     5.70
  -8   -6   -5    16.70     5.80
   8    6    6    75.60     7.00
  -8   -6   -6    86.40     9.10
   8    6    7    51.00     6.20
  -8   -6   -7    33.10    12.60
   8    6    8    25.50     6.40
  -8   -6   -8     6.80    15.30
  -8   -6   -9    -5.20    14.60
   8    7   -2    99.60    11.20
  -8   -7    2    98.60     9.10
   8    7   -1    49.10    11.20
  -8   -7    1    19.10     6.00
   8    7    0   -15.30     7.70
  -8   -7    0     3.80     6.20
   8    7    1  1148.70    56.70
  -8   -7   -1  1186.80    51.70
   8    7    2     9.70     7.10
  -8   -7   -2     3.80     5.10
   8    7    3   380.30    25.10
  -8   -7   -3   391.90    15.40
   8    7    4     1.90     5.10
  -8   -7   -4    -7.90     7.20
   8    7    5  2346.00    88.60
  -8   -7   -5  2277.20    89.00
   8    7    6    47.60     7.00
  -8   -7   -6    52.40     8.00
   8    7    7  3672.40   139.90
  -8   -7   -7  3288.30   210.50
   8    7    8     2.10     6.70
  -8   -7   -8    22.00    17.30
  -8   -8   -1   174.10    16.10
   8    8    2    -4.00     8.80
  -8   -8   -2     6.90     6.30
   8    8    3    -5.40     7.60
  -8   -8   -3    -1.40     6.40
   8    8    4   306.30    22.70
  -8   -8   -4   349.40    17.90
   8    8    5    11.90     8.60
  -8   -8   -5    -9.60     8.20
   9   -1   -2   161.40    10.70
  -9    1    2   138.00    17.70
   9   -1   -1    -1.20     5.90
  -9    1    1    15.00    12.10
   9   -1    0   603.70    22.00
  -9    1    0   516.80    36.30
   9    0   -4     9.40     5.60
  -9    0    4    11.60    12.50
   9    0   -3   206.60     9.90
  -9    0    3   187.10    13.10
   9    0   -2   105.70     7.20
  -9    0    2   114.20    10.30
   9    0   -1    10.50     5.30
  -9    0    1    18.40     7.60
   9    0    0   106.10     7.10
  -9    0    0    88.10     9.70
   9    0    1    77.30     6.20
  -9    0   -1    72.80     9.10
   9    0    2   121.00     7.70
  -9    0   -2   100.00    14.80
   9    0    3   320.70    13.70
   9    0    4    87.80     7.20
   9    1   -5     3.00     5.20
   9    1   -4     0.90     5.00
  -9   -1    4    -6.00    10.50
   9    1   -3    16.40     5.00
  -9   -1    3    15.90    10.00
   9    1   -2   477.30    16.10
  -9   -1    2   521.40    31.30
   9    1   -1   515.70    18.30
  -9   -1    1   458.80    22.30
   9    1    0     9.70     4.80
  -9   -1    0     2.40     7.50
   9    1    1   324.90    13.10
  -9   -1   -1   326.80    15.50
   9    1    2   260.60    12.50
  -9   -1   -2   242.80    20.10
   9    1    3   282.50    12.10
  -9   -1   -3   263.40    24.20
   9    1    4   743.90    26.20
  -9   -1   -4   724.60    55.40
   9    1    5   396.50    15.70
   9    2   -5   193.70    11.40
  -9   -2    5   205.60    12.90
   9    2   -4   128.00     9.10
  -9   -2    4   105.90     9.30
   9    2   -3   133.10     7.30
  -9   -2    3   130.50    14.80
   9    2   -2   180.70     8.70
  -9   -2    2   168.90    15.90
   9    2   -1    66.30     5.40
  -9   -2    1    88.40    12.30
   9    2    0  1012.30    40.90
  -9   -2    0   998.50    64.80
   9    2    1   218.90     9.50
  -9   -2   -1   212.90     9.60
   9    2    2    -2.60     4.30
  -9   -2   -2     8.80    11.10
   9    2    3    55.70     4.90
  -9   -2   -3    66.00    12.80
   9    2    4  2945.30    94.70
  -9   -2   -4  2731.10   172.80
   9    2    5   682.60    22.70
  -9   -2   -5   610.30    38.20
   9    2    6   586.90    20.00
  -9   -2   -6   525.30    35.90
  -9   -3    5     5.60     7.00
   9    3   -4    56.90     6.80
  -9   -3    4    56.20     8.10
   9    3   -3   110.80     8.20
  -9   -3    3   101.80     8.30
   9    3   -2     4.60     4.40
  -9   -3    2    14.50     6.90
   9    3   -1    18.80     4.20
  -9   -3    1    12.10     6.30
   9    3    0    10.00     4.20
  -9   -3    0    15.90     6.80
   9    3    1   188.70     8.40
  -9   -3   -1   184.20    11.30
   9    3    2   548.00    22.80
  -9   -3   -2   491.30    22.00
   9    3    3   153.30     7.60
  -9   -3   -3   156.10    11.10
   9    3    4    87.10     6.10
  -9   -3   -4    59.20    13.90
   9    3    5   161.90     8.30
  -9   -3   -5   151.20    15.90
   9    3    6   725.00    31.70
  -9   -3   -6   665.60    44.50
   9    3    7    -4.10     7.80
  -9   -3   -7    35.00    15.70
  -9   -4    4     8.20     7.30
   9    4   -3   585.80    33.10
  -9   -4    3   530.60    25.70
   9    4   -2   618.10    26.20
  -9   -4    2   579.30    27.90
   9    4   -1    10.00     5.70
  -9   -4    1    21.00     6.70
   9    4    0    93.30     5.80
  -9   -4    0    90.00     8.70
   9    4    1    98.80     7.30
  -9   -4   -1    94.00     6.90
   9    4    2   148.00     9.30
  -9   -4   -2   145.40    10.60
   9    4    3   112.50     7.90
  -9   -4   -3   109.00    13.90
   9    4    4    -6.60     5.00
  -9   -4   -4     7.80     7.80
   9    4    5    99.90     8.40
  -9   -4   -5    93.30    10.30
   9    4    6    -3.80     6.00
  -9   -4   -6     0.70     9.60
   9    4    7   358.30    22.30
  -9   -4   -7   281.00    16.20
  -9   -5    3   162.60    11.20
   9    5   -2   196.20    16.20
  -9   -5    2   182.00    11.70
   9    5   -1   193.10    14.60
  -9   -5    1   144.70    11.20
   9    5    0    59.60    10.30
  -9   -5    0    57.40     7.60
   9    5    1    89.50    11.50
  -9   -5   -1    96.70     7.50
   9    5    2   197.90    16.20
  -9   -5   -2   175.00     8.90
   9    5    3   563.40    23.10
  -9   -5   -3   526.00    18.30
   9    5    4   682.20    28.20
  -9   -5   -4   618.10    29.80
   9    5    5   123.80     8.40
  -9   -5   -5   103.20    11.20
   9    5    6    19.90     7.60
  -9   -5   -6    24.10     9.80
   9    5    7     6.30     8.10
  -9   -5   -7    10.20    10.40
  -9   -6    1     3.50     6.90
  -9   -6    0   268.80    18.40
   9    6    1   166.70    14.90
  -9   -6   -1   170.90    11.80
   9    6    2    81.10    11.70
  -9   -6   -2    75.10     7.70
   9    6    3   117.50    13.10
  -9   -6   -3   112.50     7.90
   9    6    4    11.00     6.00
  -9   -6   -4    18.80     7.10
   9    6    5    18.00     8.30
   9    6    6   182.60    13.30
  -9   -6   -6    86.80    18.10
